# Supplementary material for: VEBA: a modular end-to-end suite for in silico recovery, clustering, and analysis of prokaryotic, microeukaryotic, and viral genomes from metagenomes
Source: BMC Bioinformatics. 2022 Oct 12;23:419. doi: 10.1186/s12859-022-04973-8 (PMC9554839; doi:10.1186/s12859-022-04973-8)
Supplement: Supplementary file 1 — Additional file 1. Supplemental Table 1. Contains NCBI SRA identifiers, BioProject identifiers, the number of paired reads, and the number of prokaryotic, eukaryotic, and viral MAGs. [file 12859_2022_4973_MOESM1_ESM.xlsx]

## Sheet: Table_S1
# Table S1 - All samples and their NCBI identifiers
# Contains NCBI SRA identifiers, BioProject identifiers, the number of paired reads, and the number of prokaryotic, eukaryotic, and viral MAGs
SRA	Dataset	BioProject	NumberReadPairs	Prokaryotic	Eukaryotic	Viral
SRR17458603	Plastisphere	PRJNA777294	9074719	8	0	2
SRR17458604	Plastisphere	PRJNA777294	8270493	3	0	0
SRR17458605	Plastisphere	PRJNA777294	7674120	9	0	0
SRR17458606	Plastisphere	PRJNA777294	8873430	2	0	2
SRR17458607	Plastisphere	PRJNA777294	9202618	1	0	4
SRR17458608	Plastisphere	PRJNA777294	7771831	0	0	9
SRR17458609	Plastisphere	PRJNA777294	8020089	12	0	6
SRR17458610	Plastisphere	PRJNA777294	8200913	3	0	2
SRR17458611	Plastisphere	PRJNA777294	9395018	4	0	2
SRR17458612	Plastisphere	PRJNA777294	7592423	5	0	0
SRR17458613	Plastisphere	PRJNA777294	7606149	3	0	2
SRR17458614	Plastisphere	PRJNA777294	8262631	2	1	11
SRR17458615	Plastisphere	PRJNA777294	9091476	3	1	10
SRR17458616	Plastisphere	PRJNA777294	9784466	2	0	1
SRR17458617	Plastisphere	PRJNA777294	9052726	2	0	1
SRR17458618	Plastisphere	PRJNA777294	8013061	5	0	10
SRR17458619	Plastisphere	PRJNA777294	9057113	2	0	1
SRR17458620	Plastisphere	PRJNA777294	9689361	2	0	1
SRR17458621	Plastisphere	PRJNA777294	8809545	2	0	1
SRR17458622	Plastisphere	PRJNA777294	9321275	2	0	1
SRR17458623	Plastisphere	PRJNA777294	7659589	7	0	1
SRR17458624	Plastisphere	PRJNA777294	8513994	5	0	2
SRR17458625	Plastisphere	PRJNA777294	8420448	16	0	1
SRR17458626	Plastisphere	PRJNA777294	8547212	2	0	1
SRR17458627	Plastisphere	PRJNA777294	8071471	2	0	0
SRR17458628	Plastisphere	PRJNA777294	8575377	1	0	19
SRR17458629	Plastisphere	PRJNA777294	8428767	2	0	1
SRR17458630	Plastisphere	PRJNA777294	7960916	7	1	1
SRR17458631	Plastisphere	PRJNA777294	8739125	3	0	2
SRR17458632	Plastisphere	PRJNA777294	7662369	7	0	0
SRR17458633	Plastisphere	PRJNA777294	8330562	3	0	1
SRR17458634	Plastisphere	PRJNA777294	7165847	13	0	2
SRR17458635	Plastisphere	PRJNA777294	16468902	3	0	1
SRR17458636	Plastisphere	PRJNA777294	11874373	3	0	1
SRR17458637	Plastisphere	PRJNA777294	9230135	4	0	1
SRR17458638	Plastisphere	PRJNA777294	8022441	3	2	2
SRR17458639	Plastisphere	PRJNA777294	18452283	4	0	0
SRR17458640	Plastisphere	PRJNA777294	7835955	4	0	7
SRR17458641	Plastisphere	PRJNA777294	8011680	2	0	2
SRR17458642	Plastisphere	PRJNA777294	8978990	3	0	4
SRR17458643	Plastisphere	PRJNA777294	9694622	10	0	1
SRR17458644	Plastisphere	PRJNA777294	9403177	0	0	3
SRR17458645	Plastisphere	PRJNA777294	8615271	12	0	0
SRR17458646	Plastisphere	PRJNA777294	7340317	6	0	0
PRJNA777294-MULTISAMPLE	Plastisphere	PRJNA777294		25	0	0
ERR2002383	MarineAerosol	PRJEB20421	2275986	0	0	4
ERR2002384	MarineAerosol	PRJEB20421	5427228	3	0	5
ERR2002385	MarineAerosol	PRJEB20421	6391899	3	0	9
ERR2002386	MarineAerosol	PRJEB20421	1821173	1	0	4
ERR2002387	MarineAerosol	PRJEB20421	2218378	2	0	2
ERR2002388	MarineAerosol	PRJEB20421	1664872	0	0	2
ERR2002389	MarineAerosol	PRJEB20421	1076550	0	0	3
ERR2002390	MarineAerosol	PRJEB20421	3007386	7	0	1
ERR2002391	MarineAerosol	PRJEB20421	2263962	0	0	6
ERR2002392	MarineAerosol	PRJEB20421	1310684	1	0	2
ERR2002393	MarineAerosol	PRJEB20421	9131353	12	0	0
ERR2002394	MarineAerosol	PRJEB20421	4688939	1	0	1
ERR2002395	MarineAerosol	PRJEB20421	907378	0	0	4
ERR2002396	MarineAerosol	PRJEB20421	6407083	13	0	3
ERR2002397	MarineAerosol	PRJEB20421	2891469	2	0	2
ERR2002398	MarineAerosol	PRJEB20421	7223265	0	0	16
ERR2002399	MarineAerosol	PRJEB20421	1954571	5	0	0
ERR2002400	MarineAerosol	PRJEB20421	1981829	0	0	0
ERR2002401	MarineAerosol	PRJEB20421	2310772	2	0	3
ERR2002402	MarineAerosol	PRJEB20421	871657	0	0	6
ERR2002403	MarineAerosol	PRJEB20421	1275416	0	0	4
ERR2002404	MarineAerosol	PRJEB20421	1389724	0	0	2
ERR2002405	MarineAerosol	PRJEB20421	3065922	0	0	12
ERR2002406	MarineAerosol	PRJEB20421	13614624	15	0	9
ERR2002407	MarineAerosol	PRJEB20421	6285304	2	1	1
ERR2002408	MarineAerosol	PRJEB20421	5799555	2	0	21
ERR2002409	MarineAerosol	PRJEB20421	8440010	15	0	3
ERR2002410	MarineAerosol	PRJEB20421	2707021	0	0	2
ERR2002411	MarineAerosol	PRJEB20421	3624197	5	0	6
ERR2002412	MarineAerosol	PRJEB20421	1321035	0	0	3
ERR2002413	MarineAerosol	PRJEB20421	4398416	5	0	8
ERR2002414	MarineAerosol	PRJEB20421	1299324	0	0	2
ERR2002415	MarineAerosol	PRJEB20421	2400039	1	0	3
ERR2002416	MarineAerosol	PRJEB20421	6704154	5	1	2
ERR2002417	MarineAerosol	PRJEB20421	5367241	0	0	21
ERR2002418	MarineAerosol	PRJEB20421	6685499	11	0	2
ERR2002419	MarineAerosol	PRJEB20421	6132036	5	1	6
ERR2002420	MarineAerosol	PRJEB20421	1423704	1	0	4
ERR2002421	MarineAerosol	PRJEB20421	1838538	3	0	3
ERR2002422	MarineAerosol	PRJEB20421	1007123	0	0	3
ERR2002423	MarineAerosol	PRJEB20421	1833394	1	0	4
ERR2002424	MarineAerosol	PRJEB20421	8046694	11	0	11
ERR2002425	MarineAerosol	PRJEB20421	13138737	10	0	7
ERR2002426	MarineAerosol	PRJEB20421	2836258	0	0	18
ERR2002427	MarineAerosol	PRJEB20421	15319788	18	0	6
ERR2002428	MarineAerosol	PRJEB20421	2329337	3	0	1
ERR2002429	MarineAerosol	PRJEB20421	13362925	17	0	11
ERR2002430	MarineAerosol	PRJEB20421	2068831	1	0	8
ERR2002431	MarineAerosol	PRJEB20421	1597110	1	0	3
ERR2002432	MarineAerosol	PRJEB20421	1426577	0	0	3
ERR2002433	MarineAerosol	PRJEB20421	1957561	2	0	4
ERR2002434	MarineAerosol	PRJEB20421	11880734	9	0	17
ERR2002435	MarineAerosol	PRJEB20421	7788778	7	0	6
ERR2002436	MarineAerosol	PRJEB20421	1546127	2	0	0
ERR2002437	MarineAerosol	PRJEB20421	2709743	0	0	17
ERR2002438	MarineAerosol	PRJEB20421	1330417	0	0	2
ERR2002439	MarineAerosol	PRJEB20421	1968006	1	0	6
ERR2002440	MarineAerosol	PRJEB20421	1790219	2	0	4
ERR2002441	MarineAerosol	PRJEB20421	813937	0	0	2
ERR2002442	MarineAerosol	PRJEB20421	5486241	0	0	3
ERR2002443	MarineAerosol	PRJEB20421	3124066	3	0	10
ERR2002444	MarineAerosol	PRJEB20421	1447094	1	0	2
ERR2002445	MarineAerosol	PRJEB20421	2287109	0	0	7
ERR2002446	MarineAerosol	PRJEB20421	2274345	3	0	3
PRJEB20421-MULTISAMPLE	MarineAerosol	PRJEB20421		3	0	0
SRR9668957	Netherton	PRJNA551026	1377579	3	0	3
SRR9668958	Netherton	PRJNA551026	783078	0	0	0
SRR9668959	Netherton	PRJNA551026	3008761	2	0	1
SRR9668960	Netherton	PRJNA551026	1101446	2	0	2
SRR9668961	Netherton	PRJNA551026	768571	1	0	0
SRR9668962	Netherton	PRJNA551026	2393886	0	0	1
SRR9668963	Netherton	PRJNA551026	1131579	0	0	0
SRR9668964	Netherton	PRJNA551026	819767	0	0	0
SRR9668965	Netherton	PRJNA551026	370619	1	0	1
SRR9668966	Netherton	PRJNA551026	892527	0	0	0
SRR9668967	Netherton	PRJNA551026	1981644	1	0	0
SRR9668968	Netherton	PRJNA551026	1922297	2	0	3
SRR9668969	Netherton	PRJNA551026	816387	0	0	1
SRR9668970	Netherton	PRJNA551026	1964349	0	0	2
SRR9668971	Netherton	PRJNA551026	4772008	0	0	2
SRR9668972	Netherton	PRJNA551026	1337235	0	0	0
SRR9668973	Netherton	PRJNA551026	2105177	3	0	2
PRJNA551026-MULTISAMPLE	Netherton	PRJNA551026		7	0	0
