# Supplementary material for: VEBA: a modular end-to-end suite for in silico recovery, clustering, and analysis of prokaryotic, microeukaryotic, and viral genomes from metagenomes
Source: BMC Bioinformatics. 2022 Oct 12;23:419. doi: 10.1186/s12859-022-04973-8 (PMC9554839; doi:10.1186/s12859-022-04973-8)
Supplement: Supplementary file 2 — Additional file 2. Supplemental Table 2. Contains taxonomy source identifier mappings to taxonomic class, order, family, genus, and species for VEBA's microeukaryotic protein database. [file 12859_2022_4973_MOESM2_ESM.xlsx]

## Sheet: Table_S2
# Table S2 - Source lineages for microeukaryotic protein database
# Contains taxonomy source identifier mappings to taxonomic class, order, family, genus, and species.
Source_ID	class	order	family	genus	species
1127133	Acantharea	Arthracanthida	Acanthometridae	Amphilonche	Amphilonche elongata
1127218	Acantharea	Arthracanthida	Phyllostauridae	Phyllostaurus	Phyllostaurus siculus
310810	Acantharea	Chaunacanthida	Stauraconidae	Stauracon	Stauracon pallidus
1328801	Acantharea	Symphyacanthida	Astrolithidae	Astrolonche	Astrolonche serrata
AddRef0002	Acantharia	Incertae sedis	Incertae sedis	Amphilonche	Amphilonche elongata [Uncertain]
AddRef0047	Acantharia	Taxopodida	Sticholonchida	Sticholonche	Sticholonche [Uncertain]
MMETSP0105	Acanthoecida	Acanthoecidae	Incertae sedis	Acanthoeca-like	Acanthoeca-like sp. [10tr]
MMETSP0106	Acanthoecida	Acanthoecidae	Incertae sedis	Acanthoeca-like	Acanthoeca-like sp. [10tr]
2683585	Aconoidasida	Haemosporida	Haemoproteidae	Haemocystidium	Haemocystidium cf. chelodinae
2695314	Aconoidasida	Haemosporida	Haemoproteidae	Haemocystidium	Haemocystidium pacayae
1986486	Aconoidasida	Haemosporida	Haemoproteidae	Haemocystidium	Haemocystidium sp.
2778783	Aconoidasida	Haemosporida	Haemoproteidae	Haemocystidium	Haemocystidium sp. 1 MPac-2020
2778784	Aconoidasida	Haemosporida	Haemoproteidae	Haemocystidium	Haemocystidium sp. 2 MPac-2020
2778785	Aconoidasida	Haemosporida	Haemoproteidae	Haemocystidium	Haemocystidium sp. 3 MPac-2020
1720972	Aconoidasida	Haemosporida	Haemoproteidae	Haemocystidium	Haemocystidium sp. JPM-2015
2138139	Aconoidasida	Haemosporida	Haemoproteidae	Haemocystidium	Haemocystidium sp. SGC-2018a
2138142	Aconoidasida	Haemosporida	Haemoproteidae	Haemocystidium	Haemocystidium sp. SGC-2018b
1545838	Aconoidasida	Haemosporida	Haemoproteidae	Haemoproteus	Haemoproteus anatolicum
1904371	Aconoidasida	Haemosporida	Haemoproteidae	Haemoproteus	Haemoproteus antigonis
2005800	Aconoidasida	Haemosporida	Haemoproteidae	Haemoproteus	Haemoproteus archilochus
1883174	Aconoidasida	Haemosporida	Haemoproteidae	Haemoproteus	Haemoproteus attenuatus
379405	Aconoidasida	Haemosporida	Haemoproteidae	Haemoproteus	Haemoproteus belopolskyi
2588638	Aconoidasida	Haemosporida	Haemoproteidae	Haemoproteus	Haemoproteus brachiatus
2073162	Aconoidasida	Haemosporida	Haemoproteidae	Haemoproteus	Haemoproteus catharti
1545839	Aconoidasida	Haemosporida	Haemoproteidae	Haemoproteus	Haemoproteus caucasica
77522	Aconoidasida	Haemosporida	Haemoproteidae	Haemoproteus	Haemoproteus columbae
379419	Aconoidasida	Haemosporida	Haemoproteidae	Haemoproteus	Haemoproteus danilewskyii
702360	Aconoidasida	Haemosporida	Haemoproteidae	Haemoproteus	Haemoproteus elani
337236	Aconoidasida	Haemosporida	Haemoproteidae	Haemoproteus	Haemoproteus enucleator
1820340	Aconoidasida	Haemosporida	Haemoproteidae	Haemoproteus	Haemoproteus erythrogravidus
498205	Aconoidasida	Haemosporida	Haemoproteidae	Haemoproteus	Haemoproteus fringillae
1663340	Aconoidasida	Haemosporida	Haemoproteidae	Haemoproteus	Haemoproteus gavrilovi
1495459	Aconoidasida	Haemosporida	Haemoproteidae	Haemoproteus	Haemoproteus hirundinis
907503	Aconoidasida	Haemosporida	Haemoproteidae	Haemoproteus	Haemoproteus homobelopolskyi
2588642	Aconoidasida	Haemosporida	Haemoproteidae	Haemoproteus	Haemoproteus homominutus
2588640	Aconoidasida	Haemosporida	Haemoproteidae	Haemoproteus	Haemoproteus homopicae
1521393	Aconoidasida	Haemosporida	Haemoproteidae	Haemoproteus	Haemoproteus ilanpapernai
907245	Aconoidasida	Haemosporida	Haemoproteidae	Haemoproteus	Haemoproteus iwa
1150762	Aconoidasida	Haemosporida	Haemoproteidae	Haemoproteus	Haemoproteus jenniae
195943	Aconoidasida	Haemosporida	Haemoproteidae	Haemoproteus	Haemoproteus kopki
1494460	Aconoidasida	Haemosporida	Haemoproteidae	Haemoproteus	Haemoproteus macrovacuolatus
379407	Aconoidasida	Haemosporida	Haemoproteidae	Haemoproteus	Haemoproteus magnus
131374	Aconoidasida	Haemosporida	Haemoproteidae	Haemoproteus	Haemoproteus majoris
1663247	Aconoidasida	Haemosporida	Haemoproteidae	Haemoproteus	Haemoproteus manwelli
1441789	Aconoidasida	Haemosporida	Haemoproteidae	Haemoproteus	Haemoproteus mesnili
907502	Aconoidasida	Haemosporida	Haemoproteidae	Haemoproteus	Haemoproteus micronuclearis
1842961	Aconoidasida	Haemosporida	Haemoproteidae	Haemoproteus	Haemoproteus minchini
1331872	Aconoidasida	Haemosporida	Haemoproteidae	Haemoproteus	Haemoproteus motacillae
708155	Aconoidasida	Haemosporida	Haemoproteidae	Haemoproteus	Haemoproteus multipigmentatus
1217717	Aconoidasida	Haemosporida	Haemoproteidae	Haemoproteus	Haemoproteus multivolutinus
1678874	Aconoidasida	Haemosporida	Haemoproteidae	Haemoproteus	Haemoproteus noctuae
1185467	Aconoidasida	Haemosporida	Haemoproteidae	Haemoproteus	Haemoproteus nucleocondensus
907505	Aconoidasida	Haemosporida	Haemoproteidae	Haemoproteus	Haemoproteus nucleofascialis
1075166	Aconoidasida	Haemosporida	Haemoproteidae	Haemoproteus	Haemoproteus pallidulus
389271	Aconoidasida	Haemosporida	Haemoproteidae	Haemoproteus	Haemoproteus pallidus
1817380	Aconoidasida	Haemosporida	Haemoproteidae	Haemoproteus	Haemoproteus palloris
1075164	Aconoidasida	Haemosporida	Haemoproteidae	Haemoproteus	Haemoproteus parabelopolskyi
1941438	Aconoidasida	Haemosporida	Haemoproteidae	Haemoproteus	Haemoproteus paramultipigmentatus
907504	Aconoidasida	Haemosporida	Haemoproteidae	Haemoproteus	Haemoproteus paranucleophilus
2316642	Aconoidasida	Haemosporida	Haemoproteidae	Haemoproteus	Haemoproteus paraortalidum
1495460	Aconoidasida	Haemosporida	Haemoproteidae	Haemoproteus	Haemoproteus pastoris
379420	Aconoidasida	Haemosporida	Haemoproteidae	Haemoproteus	Haemoproteus payevskyi
498204	Aconoidasida	Haemosporida	Haemoproteidae	Haemoproteus	Haemoproteus picae
2081780	Aconoidasida	Haemosporida	Haemoproteidae	Haemoproteus	Haemoproteus plataleae
195941	Aconoidasida	Haemosporida	Haemoproteidae	Haemoproteus	Haemoproteus ptyodactylii
1193424	Aconoidasida	Haemosporida	Haemoproteidae	Haemoproteus	Haemoproteus sacharovi
379409	Aconoidasida	Haemosporida	Haemoproteidae	Haemoproteus	Haemoproteus sanguinis
191679	Aconoidasida	Haemosporida	Haemoproteidae	Haemoproteus	Haemoproteus sp.
1393957	Aconoidasida	Haemosporida	Haemoproteidae	Haemoproteus	Haemoproteus sp. 1 ADG-2013
1075170	Aconoidasida	Haemosporida	Haemoproteidae	Haemoproteus	Haemoproteus sp. 1 ADP-2011
1896772	Aconoidasida	Haemosporida	Haemoproteidae	Haemoproteus	Haemoproteus sp. 1 CGQ-2016
1400707	Aconoidasida	Haemosporida	Haemoproteidae	Haemoproteus	Haemoproteus sp. 1 DSA-2013
1382318	Aconoidasida	Haemosporida	Haemoproteidae	Haemoproteus	Haemoproteus sp. 1 JM-2013
2820494	Aconoidasida	Haemosporida	Haemoproteidae	Haemoproteus	Haemoproteus sp. 1 MDRo-2021
1714275	Aconoidasida	Haemosporida	Haemoproteidae	Haemoproteus	Haemoproteus sp. 1 MM-2015
2576212	Aconoidasida	Haemosporida	Haemoproteidae	Haemoproteus	Haemoproteus sp. 1 WGDC-2019
2733810	Aconoidasida	Haemosporida	Haemoproteidae	Haemoproteus	Haemoproteus sp. 1 XHu-2020
2845220	Aconoidasida	Haemosporida	Haemoproteidae	Haemoproteus	Haemoproteus sp. 10 VGha-2021
2733811	Aconoidasida	Haemosporida	Haemoproteidae	Haemoproteus	Haemoproteus sp. 10 XHu-2020
498815	Aconoidasida	Haemosporida	Haemoproteidae	Haemoproteus	Haemoproteus sp. 1000
702361	Aconoidasida	Haemosporida	Haemoproteidae	Haemoproteus	Haemoproteus sp. 1005-31736
994593	Aconoidasida	Haemosporida	Haemoproteidae	Haemoproteus	Haemoproteus sp. 10376
994594	Aconoidasida	Haemosporida	Haemoproteidae	Haemoproteus	Haemoproteus sp. 10436B
1518756	Aconoidasida	Haemosporida	Haemoproteidae	Haemoproteus	Haemoproteus sp. 10AdmeYa
1651063	Aconoidasida	Haemosporida	Haemoproteidae	Haemoproteus	Haemoproteus sp. 10HA01 ECB-2014
1651064	Aconoidasida	Haemosporida	Haemoproteidae	Haemoproteus	Haemoproteus sp. 10HA02 ECB-2014
1651065	Aconoidasida	Haemosporida	Haemoproteidae	Haemoproteus	Haemoproteus sp. 10HA03 ECB-2014
1651066	Aconoidasida	Haemosporida	Haemoproteidae	Haemoproteus	Haemoproteus sp. 10HA04 ECB-2014
1651067	Aconoidasida	Haemosporida	Haemoproteidae	Haemoproteus	Haemoproteus sp. 10HA05 ECB-2014
1651068	Aconoidasida	Haemosporida	Haemoproteidae	Haemoproteus	Haemoproteus sp. 10HA06 ECB-2014
1651069	Aconoidasida	Haemosporida	Haemoproteidae	Haemoproteus	Haemoproteus sp. 10HA07 ECB-2014
1651070	Aconoidasida	Haemosporida	Haemoproteidae	Haemoproteus	Haemoproteus sp. 10HA08 ECB-2014
1651071	Aconoidasida	Haemosporida	Haemoproteidae	Haemoproteus	Haemoproteus sp. 10HA09 ECB-2014
1651072	Aconoidasida	Haemosporida	Haemoproteidae	Haemoproteus	Haemoproteus sp. 10HA10 ECB-2014
1651073	Aconoidasida	Haemosporida	Haemoproteidae	Haemoproteus	Haemoproteus sp. 10HA12 ECB-2014
1651074	Aconoidasida	Haemosporida	Haemoproteidae	Haemoproteus	Haemoproteus sp. 10HA14 ECB-2014
1651075	Aconoidasida	Haemosporida	Haemoproteidae	Haemoproteus	Haemoproteus sp. 10HA16 ECB-2014
1651076	Aconoidasida	Haemosporida	Haemoproteidae	Haemoproteus	Haemoproteus sp. 10HA17 ECB-2014
1651077	Aconoidasida	Haemosporida	Haemoproteidae	Haemoproteus	Haemoproteus sp. 10HA18 ECB-2014
1651078	Aconoidasida	Haemosporida	Haemoproteidae	Haemoproteus	Haemoproteus sp. 10HA19 ECB-2014
439434	Aconoidasida	Haemosporida	Haemoproteidae	Haemoproteus	Haemoproteus sp. 11H
1518758	Aconoidasida	Haemosporida	Haemoproteidae	Haemoproteus	Haemoproteus sp. 11PmalLo
702362	Aconoidasida	Haemosporida	Haemoproteidae	Haemoproteus	Haemoproteus sp. 1204-63687
702363	Aconoidasida	Haemosporida	Haemoproteidae	Haemoproteus	Haemoproteus sp. 1204-63688
702364	Aconoidasida	Haemosporida	Haemoproteidae	Haemoproteus	Haemoproteus sp. 1204-63792
439435	Aconoidasida	Haemosporida	Haemoproteidae	Haemoproteus	Haemoproteus sp. 12H
1518762	Aconoidasida	Haemosporida	Haemoproteidae	Haemoproteus	Haemoproteus sp. 12PguyNA
2845223	Aconoidasida	Haemosporida	Haemoproteidae	Haemoproteus	Haemoproteus sp. 13 VGha-2021
2733814	Aconoidasida	Haemosporida	Haemoproteidae	Haemoproteus	Haemoproteus sp. 13 XHu-2020
2733815	Aconoidasida	Haemosporida	Haemoproteidae	Haemoproteus	Haemoproteus sp. 14 XHu-2020
439437	Aconoidasida	Haemosporida	Haemoproteidae	Haemoproteus	Haemoproteus sp. 14H
439438	Aconoidasida	Haemosporida	Haemoproteidae	Haemoproteus	Haemoproteus sp. 15H
1518795	Aconoidasida	Haemosporida	Haemoproteidae	Haemoproteus	Haemoproteus sp. 15PguyHo
2733818	Aconoidasida	Haemosporida	Haemoproteidae	Haemoproteus	Haemoproteus sp. 17 XHu-2020
498816	Aconoidasida	Haemosporida	Haemoproteidae	Haemoproteus	Haemoproteus sp. 1774
1518806	Aconoidasida	Haemosporida	Haemoproteidae	Haemoproteus	Haemoproteus sp. 17GlspCu
2733819	Aconoidasida	Haemosporida	Haemoproteidae	Haemoproteus	Haemoproteus sp. 18 XHu-2020
439439	Aconoidasida	Haemosporida	Haemoproteidae	Haemoproteus	Haemoproteus sp. 1H
1075171	Aconoidasida	Haemosporida	Haemoproteidae	Haemoproteus	Haemoproteus sp. 2 ADP-2011
1896773	Aconoidasida	Haemosporida	Haemoproteidae	Haemoproteus	Haemoproteus sp. 2 CGQ-2016
1432529	Aconoidasida	Haemosporida	Haemoproteidae	Haemoproteus	Haemoproteus sp. 2 DSA-2013
1329919	Aconoidasida	Haemosporida	Haemoproteidae	Haemoproteus	Haemoproteus sp. 2 KVK-2013
2708638	Aconoidasida	Haemosporida	Haemoproteidae	Haemoproteus	Haemoproteus sp. 2 LNo-2020
2576213	Aconoidasida	Haemosporida	Haemoproteidae	Haemoproteus	Haemoproteus sp. 2 WGDC-2019
498817	Aconoidasida	Haemosporida	Haemoproteidae	Haemoproteus	Haemoproteus sp. 2104
498818	Aconoidasida	Haemosporida	Haemoproteidae	Haemoproteus	Haemoproteus sp. 2176
498819	Aconoidasida	Haemosporida	Haemoproteidae	Haemoproteus	Haemoproteus sp. 2223
1381207	Aconoidasida	Haemosporida	Haemoproteidae	Haemoproteus	Haemoproteus sp. 229176092
2733826	Aconoidasida	Haemosporida	Haemoproteidae	Haemoproteus	Haemoproteus sp. 24 XHu-2020
2845225	Aconoidasida	Haemosporida	Haemoproteidae	Haemoproteus	Haemoproteus sp. 28 VGha-2021
2845226	Aconoidasida	Haemosporida	Haemoproteidae	Haemoproteus	Haemoproteus sp. 29 VGha-2021
439440	Aconoidasida	Haemosporida	Haemoproteidae	Haemoproteus	Haemoproteus sp. 2H
1075172	Aconoidasida	Haemosporida	Haemoproteidae	Haemoproteus	Haemoproteus sp. 3 ADP-2011
2820496	Aconoidasida	Haemosporida	Haemoproteidae	Haemoproteus	Haemoproteus sp. 3 MDRo-2021
2845213	Aconoidasida	Haemosporida	Haemoproteidae	Haemoproteus	Haemoproteus sp. 3 VGha-2021
2576214	Aconoidasida	Haemosporida	Haemoproteidae	Haemoproteus	Haemoproteus sp. 3 WGDC-2019
2733827	Aconoidasida	Haemosporida	Haemoproteidae	Haemoproteus	Haemoproteus sp. 3 XHu-2020
2845228	Aconoidasida	Haemosporida	Haemoproteidae	Haemoproteus	Haemoproteus sp. 31 VGha-2021
2845232	Aconoidasida	Haemosporida	Haemoproteidae	Haemoproteus	Haemoproteus sp. 35 VGha-2021
498820	Aconoidasida	Haemosporida	Haemoproteidae	Haemoproteus	Haemoproteus sp. 384
439441	Aconoidasida	Haemosporida	Haemoproteidae	Haemoproteus	Haemoproteus sp. 3H
2708640	Aconoidasida	Haemosporida	Haemoproteidae	Haemoproteus	Haemoproteus sp. 4 LNo-2020
2845214	Aconoidasida	Haemosporida	Haemoproteidae	Haemoproteus	Haemoproteus sp. 4 VGha-2021
2576215	Aconoidasida	Haemosporida	Haemoproteidae	Haemoproteus	Haemoproteus sp. 4 WGDC-2019
352890	Aconoidasida	Haemosporida	Haemoproteidae	Haemoproteus	Haemoproteus sp. 4018
439442	Aconoidasida	Haemosporida	Haemoproteidae	Haemoproteus	Haemoproteus sp. 4H
1480095	Aconoidasida	Haemosporida	Haemoproteidae	Haemoproteus	Haemoproteus sp. 5 FES-2014
2820498	Aconoidasida	Haemosporida	Haemoproteidae	Haemoproteus	Haemoproteus sp. 5 MDRo-2021
2845215	Aconoidasida	Haemosporida	Haemoproteidae	Haemoproteus	Haemoproteus sp. 5 VGha-2021
2733829	Aconoidasida	Haemosporida	Haemoproteidae	Haemoproteus	Haemoproteus sp. 5 XHu-2020
498821	Aconoidasida	Haemosporida	Haemoproteidae	Haemoproteus	Haemoproteus sp. 579
439443	Aconoidasida	Haemosporida	Haemoproteidae	Haemoproteus	Haemoproteus sp. 5H
1518833	Aconoidasida	Haemosporida	Haemoproteidae	Haemoproteus	Haemoproteus sp. 5PsyrMi
1075175	Aconoidasida	Haemosporida	Haemoproteidae	Haemoproteus	Haemoproteus sp. 6 ADP-2011
2708642	Aconoidasida	Haemosporida	Haemoproteidae	Haemoproteus	Haemoproteus sp. 6 LNo-2020
2733830	Aconoidasida	Haemosporida	Haemoproteidae	Haemoproteus	Haemoproteus sp. 6 XHu-2020
1075176	Aconoidasida	Haemosporida	Haemoproteidae	Haemoproteus	Haemoproteus sp. 7 ADP-2011
2845217	Aconoidasida	Haemosporida	Haemoproteidae	Haemoproteus	Haemoproteus sp. 7 VGha-2021
2733831	Aconoidasida	Haemosporida	Haemoproteidae	Haemoproteus	Haemoproteus sp. 7 XHu-2020
439445	Aconoidasida	Haemosporida	Haemoproteidae	Haemoproteus	Haemoproteus sp. 7H
1518835	Aconoidasida	Haemosporida	Haemoproteidae	Haemoproteus	Haemoproteus sp. 7ThfaBi
1075177	Aconoidasida	Haemosporida	Haemoproteidae	Haemoproteus	Haemoproteus sp. 8 ADP-2011
2845218	Aconoidasida	Haemosporida	Haemoproteidae	Haemoproteus	Haemoproteus sp. 8 VGha-2021
2733832	Aconoidasida	Haemosporida	Haemoproteidae	Haemoproteus	Haemoproteus sp. 8 XHu-2020
439446	Aconoidasida	Haemosporida	Haemoproteidae	Haemoproteus	Haemoproteus sp. 8H
2733833	Aconoidasida	Haemosporida	Haemoproteidae	Haemoproteus	Haemoproteus sp. 9 XHu-2020
263796	Aconoidasida	Haemosporida	Haemoproteidae	Haemoproteus	Haemoproteus sp. 909405
263797	Aconoidasida	Haemosporida	Haemoproteidae	Haemoproteus	Haemoproteus sp. 909406
263798	Aconoidasida	Haemosporida	Haemoproteidae	Haemoproteus	Haemoproteus sp. 909407
1518838	Aconoidasida	Haemosporida	Haemoproteidae	Haemoproteus	Haemoproteus sp. 9AdmeYa
439447	Aconoidasida	Haemosporida	Haemoproteidae	Haemoproteus	Haemoproteus sp. 9H
2576216	Aconoidasida	Haemosporida	Haemoproteidae	Haemoproteus	Haemoproteus sp. A WGDC-2019
283443	Aconoidasida	Haemosporida	Haemoproteidae	Haemoproteus	Haemoproteus sp. A1
283455	Aconoidasida	Haemosporida	Haemoproteidae	Haemoproteus	Haemoproteus sp. A10
283451	Aconoidasida	Haemosporida	Haemoproteidae	Haemoproteus	Haemoproteus sp. A11
283445	Aconoidasida	Haemosporida	Haemoproteidae	Haemoproteus	Haemoproteus sp. A12
283460	Aconoidasida	Haemosporida	Haemoproteidae	Haemoproteus	Haemoproteus sp. A13
283444	Aconoidasida	Haemosporida	Haemoproteidae	Haemoproteus	Haemoproteus sp. A14
283452	Aconoidasida	Haemosporida	Haemoproteidae	Haemoproteus	Haemoproteus sp. A15
283462	Aconoidasida	Haemosporida	Haemoproteidae	Haemoproteus	Haemoproteus sp. A16
283459	Aconoidasida	Haemosporida	Haemoproteidae	Haemoproteus	Haemoproteus sp. A17
283446	Aconoidasida	Haemosporida	Haemoproteidae	Haemoproteus	Haemoproteus sp. A2
283447	Aconoidasida	Haemosporida	Haemoproteidae	Haemoproteus	Haemoproteus sp. A3
283449	Aconoidasida	Haemosporida	Haemoproteidae	Haemoproteus	Haemoproteus sp. A4
283450	Aconoidasida	Haemosporida	Haemoproteidae	Haemoproteus	Haemoproteus sp. A5
283453	Aconoidasida	Haemosporida	Haemoproteidae	Haemoproteus	Haemoproteus sp. A6
283461	Aconoidasida	Haemosporida	Haemoproteidae	Haemoproteus	Haemoproteus sp. A7
283458	Aconoidasida	Haemosporida	Haemoproteidae	Haemoproteus	Haemoproteus sp. A8
283456	Aconoidasida	Haemosporida	Haemoproteidae	Haemoproteus	Haemoproteus sp. A9
1621990	Aconoidasida	Haemosporida	Haemoproteidae	Haemoproteus	Haemoproteus sp. ABY015H
1621991	Aconoidasida	Haemosporida	Haemoproteidae	Haemoproteus	Haemoproteus sp. ABY018H
1716045	Aconoidasida	Haemosporida	Haemoproteidae	Haemoproteus	Haemoproteus sp. ACAE01
323121	Aconoidasida	Haemosporida	Haemoproteidae	Haemoproteus	Haemoproteus sp. ACDUM2
1716046	Aconoidasida	Haemosporida	Haemoproteidae	Haemoproteus	Haemoproteus sp. AECA01
1716047	Aconoidasida	Haemosporida	Haemoproteidae	Haemoproteus	Haemoproteus sp. AECA02
1716048	Aconoidasida	Haemosporida	Haemoproteidae	Haemoproteus	Haemoproteus sp. AECA03
1716049	Aconoidasida	Haemosporida	Haemoproteidae	Haemoproteus	Haemoproteus sp. AECA04
2099589	Aconoidasida	Haemosporida	Haemoproteidae	Haemoproteus	Haemoproteus sp. AECAU01
1684744	Aconoidasida	Haemosporida	Haemoproteidae	Haemoproteus	Haemoproteus sp. AEFUN03
2099590	Aconoidasida	Haemosporida	Haemoproteidae	Haemoproteus	Haemoproteus sp. ALATT01
1621992	Aconoidasida	Haemosporida	Haemoproteidae	Haemoproteus	Haemoproteus sp. AMB016H
1621993	Aconoidasida	Haemosporida	Haemoproteidae	Haemoproteus	Haemoproteus sp. AMB017H
1621994	Aconoidasida	Haemosporida	Haemoproteidae	Haemoproteus	Haemoproteus sp. AMB037H
1127452	Aconoidasida	Haemosporida	Haemoproteidae	Haemoproteus	Haemoproteus sp. AMSI-2011
1621995	Aconoidasida	Haemosporida	Haemoproteidae	Haemoproteus	Haemoproteus sp. ANE001H
1716050	Aconoidasida	Haemosporida	Haemoproteidae	Haemoproteus	Haemoproteus sp. ANHO03
296296	Aconoidasida	Haemosporida	Haemoproteidae	Haemoproteus	Haemoproteus sp. AP1
296297	Aconoidasida	Haemosporida	Haemoproteidae	Haemoproteus	Haemoproteus sp. AP10
296298	Aconoidasida	Haemosporida	Haemoproteidae	Haemoproteus	Haemoproteus sp. AP11
296299	Aconoidasida	Haemosporida	Haemoproteidae	Haemoproteus	Haemoproteus sp. AP12
296300	Aconoidasida	Haemosporida	Haemoproteidae	Haemoproteus	Haemoproteus sp. AP13
296301	Aconoidasida	Haemosporida	Haemoproteidae	Haemoproteus	Haemoproteus sp. AP14
296302	Aconoidasida	Haemosporida	Haemoproteidae	Haemoproteus	Haemoproteus sp. AP15
296304	Aconoidasida	Haemosporida	Haemoproteidae	Haemoproteus	Haemoproteus sp. AP17
296306	Aconoidasida	Haemosporida	Haemoproteidae	Haemoproteus	Haemoproteus sp. AP19
296307	Aconoidasida	Haemosporida	Haemoproteidae	Haemoproteus	Haemoproteus sp. AP2
296309	Aconoidasida	Haemosporida	Haemoproteidae	Haemoproteus	Haemoproteus sp. AP21
296310	Aconoidasida	Haemosporida	Haemoproteidae	Haemoproteus	Haemoproteus sp. AP22
296311	Aconoidasida	Haemosporida	Haemoproteidae	Haemoproteus	Haemoproteus sp. AP23
296314	Aconoidasida	Haemosporida	Haemoproteidae	Haemoproteus	Haemoproteus sp. AP26
296315	Aconoidasida	Haemosporida	Haemoproteidae	Haemoproteus	Haemoproteus sp. AP27
296316	Aconoidasida	Haemosporida	Haemoproteidae	Haemoproteus	Haemoproteus sp. AP28
296317	Aconoidasida	Haemosporida	Haemoproteidae	Haemoproteus	Haemoproteus sp. AP29
296318	Aconoidasida	Haemosporida	Haemoproteidae	Haemoproteus	Haemoproteus sp. AP3
296319	Aconoidasida	Haemosporida	Haemoproteidae	Haemoproteus	Haemoproteus sp. AP30
296320	Aconoidasida	Haemosporida	Haemoproteidae	Haemoproteus	Haemoproteus sp. AP31
296321	Aconoidasida	Haemosporida	Haemoproteidae	Haemoproteus	Haemoproteus sp. AP32
296322	Aconoidasida	Haemosporida	Haemoproteidae	Haemoproteus	Haemoproteus sp. AP33
296323	Aconoidasida	Haemosporida	Haemoproteidae	Haemoproteus	Haemoproteus sp. AP34
296326	Aconoidasida	Haemosporida	Haemoproteidae	Haemoproteus	Haemoproteus sp. AP37
296327	Aconoidasida	Haemosporida	Haemoproteidae	Haemoproteus	Haemoproteus sp. AP38
296329	Aconoidasida	Haemosporida	Haemoproteidae	Haemoproteus	Haemoproteus sp. AP4
296330	Aconoidasida	Haemosporida	Haemoproteidae	Haemoproteus	Haemoproteus sp. AP40
296333	Aconoidasida	Haemosporida	Haemoproteidae	Haemoproteus	Haemoproteus sp. AP43
296340	Aconoidasida	Haemosporida	Haemoproteidae	Haemoproteus	Haemoproteus sp. AP5
296342	Aconoidasida	Haemosporida	Haemoproteidae	Haemoproteus	Haemoproteus sp. AP51
296345	Aconoidasida	Haemosporida	Haemoproteidae	Haemoproteus	Haemoproteus sp. AP54
296346	Aconoidasida	Haemosporida	Haemoproteidae	Haemoproteus	Haemoproteus sp. AP55
296347	Aconoidasida	Haemosporida	Haemoproteidae	Haemoproteus	Haemoproteus sp. AP56
296351	Aconoidasida	Haemosporida	Haemoproteidae	Haemoproteus	Haemoproteus sp. AP6
296352	Aconoidasida	Haemosporida	Haemoproteidae	Haemoproteus	Haemoproteus sp. AP60
296362	Aconoidasida	Haemosporida	Haemoproteidae	Haemoproteus	Haemoproteus sp. AP7
296372	Aconoidasida	Haemosporida	Haemoproteidae	Haemoproteus	Haemoproteus sp. AP8
296373	Aconoidasida	Haemosporida	Haemoproteidae	Haemoproteus	Haemoproteus sp. AP9
1507460	Aconoidasida	Haemosporida	Haemoproteidae	Haemoproteus	Haemoproteus sp. APR-2014
1892081	Aconoidasida	Haemosporida	Haemoproteidae	Haemoproteus	Haemoproteus sp. ARITEP01
1215357	Aconoidasida	Haemosporida	Haemoproteidae	Haemoproteus	Haemoproteus sp. ASI-2012
1151045	Aconoidasida	Haemosporida	Haemoproteidae	Haemoproteus	Haemoproteus sp. ASOT3
2591345	Aconoidasida	Haemosporida	Haemoproteidae	Haemoproteus	Haemoproteus sp. ATHBRA01
349565	Aconoidasida	Haemosporida	Haemoproteidae	Haemoproteus	Haemoproteus sp. AUS2
531333	Aconoidasida	Haemosporida	Haemoproteidae	Haemoproteus	Haemoproteus sp. AWOW25-169
670192	Aconoidasida	Haemosporida	Haemoproteidae	Haemoproteus	Haemoproteus sp. Anja3D
1848882	Aconoidasida	Haemosporida	Haemoproteidae	Haemoproteus	Haemoproteus sp. Arg_H1
1848883	Aconoidasida	Haemosporida	Haemoproteidae	Haemoproteus	Haemoproteus sp. Arg_H10
1848884	Aconoidasida	Haemosporida	Haemoproteidae	Haemoproteus	Haemoproteus sp. Arg_H2
1848885	Aconoidasida	Haemosporida	Haemoproteidae	Haemoproteus	Haemoproteus sp. Arg_H3
1848880	Aconoidasida	Haemosporida	Haemoproteidae	Haemoproteus	Haemoproteus sp. Arg_H4
1848881	Aconoidasida	Haemosporida	Haemoproteidae	Haemoproteus	Haemoproteus sp. Arg_H5
1848886	Aconoidasida	Haemosporida	Haemoproteidae	Haemoproteus	Haemoproteus sp. Arg_H6
1848887	Aconoidasida	Haemosporida	Haemoproteidae	Haemoproteus	Haemoproteus sp. Arg_H7
1848888	Aconoidasida	Haemosporida	Haemoproteidae	Haemoproteus	Haemoproteus sp. Arg_H8
1848889	Aconoidasida	Haemosporida	Haemoproteidae	Haemoproteus	Haemoproteus sp. Arg_H9
283454	Aconoidasida	Haemosporida	Haemoproteidae	Haemoproteus	Haemoproteus sp. B1
283457	Aconoidasida	Haemosporida	Haemoproteidae	Haemoproteus	Haemoproteus sp. B2
498822	Aconoidasida	Haemosporida	Haemoproteidae	Haemoproteus	Haemoproteus sp. B60
531334	Aconoidasida	Haemosporida	Haemoproteidae	Haemoproteus	Haemoproteus sp. BAOW5465
531335	Aconoidasida	Haemosporida	Haemoproteidae	Haemoproteus	Haemoproteus sp. BAOW574
531336	Aconoidasida	Haemosporida	Haemoproteidae	Haemoproteus	Haemoproteus sp. BAOW93-20-64
1971219	Aconoidasida	Haemosporida	Haemoproteidae	Haemoproteus	Haemoproteus sp. BARHON03
409065	Aconoidasida	Haemosporida	Haemoproteidae	Haemoproteus	Haemoproteus sp. BLBAB1
1971606	Aconoidasida	Haemosporida	Haemoproteidae	Haemoproteus	Haemoproteus sp. BO6
1381208	Aconoidasida	Haemosporida	Haemoproteidae	Haemoproteus	Haemoproteus sp. BOBO2005105
1381209	Aconoidasida	Haemosporida	Haemoproteidae	Haemoproteus	Haemoproteus sp. BOBO201110OR
2769089	Aconoidasida	Haemosporida	Haemoproteidae	Haemoproteus	Haemoproteus sp. BOSHAG01
2769090	Aconoidasida	Haemosporida	Haemoproteidae	Haemoproteus	Haemoproteus sp. BRABAB01
370048	Aconoidasida	Haemosporida	Haemoproteidae	Haemoproteus	Haemoproteus sp. BRAM1
531337	Aconoidasida	Haemosporida	Haemoproteidae	Haemoproteus	Haemoproteus sp. BROW06-201
531338	Aconoidasida	Haemosporida	Haemoproteidae	Haemoproteus	Haemoproteus sp. BROWBO26
1151046	Aconoidasida	Haemosporida	Haemoproteidae	Haemoproteus	Haemoproteus sp. BUBO3
409067	Aconoidasida	Haemosporida	Haemoproteidae	Haemoproteus	Haemoproteus sp. BUL1
409068	Aconoidasida	Haemosporida	Haemoproteidae	Haemoproteus	Haemoproteus sp. BUL2
1535269	Aconoidasida	Haemosporida	Haemoproteidae	Haemoproteus	Haemoproteus sp. BUMON01
2769091	Aconoidasida	Haemosporida	Haemoproteidae	Haemoproteus	Haemoproteus sp. BUTVER01
1866804	Aconoidasida	Haemosporida	Haemoproteidae	Haemoproteus	Haemoproteus sp. BWTE01
1866805	Aconoidasida	Haemosporida	Haemoproteidae	Haemoproteus	Haemoproteus sp. BWTE02
1866806	Aconoidasida	Haemosporida	Haemoproteidae	Haemoproteus	Haemoproteus sp. BWTE03
352891	Aconoidasida	Haemosporida	Haemoproteidae	Haemoproteus	Haemoproteus sp. C033
352901	Aconoidasida	Haemosporida	Haemoproteidae	Haemoproteus	Haemoproteus sp. C187
1159279	Aconoidasida	Haemosporida	Haemoproteidae	Haemoproteus	Haemoproteus sp. CARDUEL1
1159280	Aconoidasida	Haemosporida	Haemoproteidae	Haemoproteus	Haemoproteus sp. CARDUEL2
1159281	Aconoidasida	Haemosporida	Haemoproteidae	Haemoproteus	Haemoproteus sp. CARDUEL3
580610	Aconoidasida	Haemosporida	Haemoproteidae	Haemoproteus	Haemoproteus sp. CB11Ecu
580841	Aconoidasida	Haemosporida	Haemoproteidae	Haemoproteus	Haemoproteus sp. CB18Ecu
580611	Aconoidasida	Haemosporida	Haemoproteidae	Haemoproteus	Haemoproteus sp. CB19Ecu
580612	Aconoidasida	Haemosporida	Haemoproteidae	Haemoproteus	Haemoproteus sp. CB4Ecu
580842	Aconoidasida	Haemosporida	Haemoproteidae	Haemoproteus	Haemoproteus sp. CB8Ecu
580843	Aconoidasida	Haemosporida	Haemoproteidae	Haemoproteus	Haemoproteus sp. CC26Peru
580613	Aconoidasida	Haemosporida	Haemoproteidae	Haemoproteus	Haemoproteus sp. CC2Ecu
580614	Aconoidasida	Haemosporida	Haemoproteidae	Haemoproteus	Haemoproteus sp. CC5Ecu
1691394	Aconoidasida	Haemosporida	Haemoproteidae	Haemoproteus	Haemoproteus sp. CCARB1
370050	Aconoidasida	Haemosporida	Haemoproteidae	Haemoproteus	Haemoproteus sp. CCF6
1691396	Aconoidasida	Haemosporida	Haemoproteidae	Haemoproteus	Haemoproteus sp. CDENT1
1691397	Aconoidasida	Haemosporida	Haemoproteidae	Haemoproteus	Haemoproteus sp. CDENT2
1523845	Aconoidasida	Haemosporida	Haemoproteidae	Haemoproteus	Haemoproteus sp. CHAIND02
691056	Aconoidasida	Haemosporida	Haemoproteidae	Haemoproteus	Haemoproteus sp. CHD2
1541758	Aconoidasida	Haemosporida	Haemoproteidae	Haemoproteus	Haemoproteus sp. CHI01PA
1541759	Aconoidasida	Haemosporida	Haemoproteidae	Haemoproteus	Haemoproteus sp. CHI18PA
1541761	Aconoidasida	Haemosporida	Haemoproteidae	Haemoproteus	Haemoproteus sp. CHI19PA
1535759	Aconoidasida	Haemosporida	Haemoproteidae	Haemoproteus	Haemoproteus sp. CHI20PA
1541763	Aconoidasida	Haemosporida	Haemoproteidae	Haemoproteus	Haemoproteus sp. CHI21PA
1541765	Aconoidasida	Haemosporida	Haemoproteidae	Haemoproteus	Haemoproteus sp. CHI23PA
1541766	Aconoidasida	Haemosporida	Haemoproteidae	Haemoproteus	Haemoproteus sp. CHI24PA
1541767	Aconoidasida	Haemosporida	Haemoproteidae	Haemoproteus	Haemoproteus sp. CHI25PA
1541772	Aconoidasida	Haemosporida	Haemoproteidae	Haemoproteus	Haemoproteus sp. CHI29PA
2588816	Aconoidasida	Haemosporida	Haemoproteidae	Haemoproteus	Haemoproteus sp. CHOMIN01
2506456	Aconoidasida	Haemosporida	Haemoproteidae	Haemoproteus	Haemoproteus sp. CHRCAP01
2506457	Aconoidasida	Haemosporida	Haemoproteidae	Haemoproteus	Haemoproteus sp. CHRCAP02
2506458	Aconoidasida	Haemosporida	Haemoproteidae	Haemoproteus	Haemoproteus sp. CHRKLA01
2478998	Aconoidasida	Haemosporida	Haemoproteidae	Haemoproteus	Haemoproteus sp. CI-01
707894	Aconoidasida	Haemosporida	Haemoproteidae	Haemoproteus	Haemoproteus sp. CI2J724
1538679	Aconoidasida	Haemosporida	Haemoproteidae	Haemoproteus	Haemoproteus sp. CINCH01
1538680	Aconoidasida	Haemosporida	Haemoproteidae	Haemoproteus	Haemoproteus sp. CINCH02
1538681	Aconoidasida	Haemosporida	Haemoproteidae	Haemoproteus	Haemoproteus sp. CINCH03
1538682	Aconoidasida	Haemosporida	Haemoproteidae	Haemoproteus	Haemoproteus sp. CINCH04
2478985	Aconoidasida	Haemosporida	Haemoproteidae	Haemoproteus	Haemoproteus sp. CJ-01
2478989	Aconoidasida	Haemosporida	Haemoproteidae	Haemoproteus	Haemoproteus sp. CJ-02
2478990	Aconoidasida	Haemosporida	Haemoproteidae	Haemoproteus	Haemoproteus sp. CJ-03
2478995	Aconoidasida	Haemosporida	Haemoproteidae	Haemoproteus	Haemoproteus sp. CJ-04
2478999	Aconoidasida	Haemosporida	Haemoproteidae	Haemoproteus	Haemoproteus sp. CJ-05
2044865	Aconoidasida	Haemosporida	Haemoproteidae	Haemoproteus	Haemoproteus sp. CL-01
580844	Aconoidasida	Haemosporida	Haemoproteidae	Haemoproteus	Haemoproteus sp. CL1Ecu
1227936	Aconoidasida	Haemosporida	Haemoproteidae	Haemoproteus	Haemoproteus sp. CMV-2012
1774574	Aconoidasida	Haemosporida	Haemoproteidae	Haemoproteus	Haemoproteus sp. COLIV06
570894	Aconoidasida	Haemosporida	Haemoproteidae	Haemoproteus	Haemoproteus sp. COLL2
332178	Aconoidasida	Haemosporida	Haemoproteidae	Haemoproteus	Haemoproteus sp. COLL3
1892082	Aconoidasida	Haemosporida	Haemoproteidae	Haemoproteus	Haemoproteus sp. COLMAL01
1892083	Aconoidasida	Haemosporida	Haemoproteidae	Haemoproteus	Haemoproteus sp. COLMAL02
1523846	Aconoidasida	Haemosporida	Haemoproteidae	Haemoproteus	Haemoproteus sp. COPMAL03
1649843	Aconoidasida	Haemosporida	Haemoproteidae	Haemoproteus	Haemoproteus sp. CP2
580640	Aconoidasida	Haemosporida	Haemoproteidae	Haemoproteus	Haemoproteus sp. CP24C
580845	Aconoidasida	Haemosporida	Haemoproteidae	Haemoproteus	Haemoproteus sp. CPAP03Ven
580846	Aconoidasida	Haemosporida	Haemoproteidae	Haemoproteus	Haemoproteus sp. CPAP09Ven
580847	Aconoidasida	Haemosporida	Haemoproteidae	Haemoproteus	Haemoproteus sp. CPC342
580848	Aconoidasida	Haemosporida	Haemoproteidae	Haemoproteus	Haemoproteus sp. CPCP06Ven
580849	Aconoidasida	Haemosporida	Haemoproteidae	Haemoproteus	Haemoproteus sp. CPFL02Ven
580615	Aconoidasida	Haemosporida	Haemoproteidae	Haemoproteus	Haemoproteus sp. CPLL04Ven
1850927	Aconoidasida	Haemosporida	Haemoproteidae	Haemoproteus	Haemoproteus sp. CRANIG01
2769092	Aconoidasida	Haemosporida	Haemoproteidae	Haemoproteus	Haemoproteus sp. CRECIN02
2769094	Aconoidasida	Haemosporida	Haemoproteidae	Haemoproteus	Haemoproteus sp. CRIMOZ02
2820735	Aconoidasida	Haemosporida	Haemoproteidae	Haemoproteus	Haemoproteus sp. CRIMOZ04
1892085	Aconoidasida	Haemosporida	Haemoproteidae	Haemoproteus	Haemoproteus sp. CRIRUF05
1960888	Aconoidasida	Haemosporida	Haemoproteidae	Haemoproteus	Haemoproteus sp. CRYPAR
580850	Aconoidasida	Haemosporida	Haemoproteidae	Haemoproteus	Haemoproteus sp. CTGua1
580616	Aconoidasida	Haemosporida	Haemoproteidae	Haemoproteus	Haemoproteus sp. CTGua2
580851	Aconoidasida	Haemosporida	Haemoproteidae	Haemoproteus	Haemoproteus sp. CTGua3
1352468	Aconoidasida	Haemosporida	Haemoproteidae	Haemoproteus	Haemoproteus sp. CULCIRC1
370051	Aconoidasida	Haemosporida	Haemoproteidae	Haemoproteus	Haemoproteus sp. CWT2
370052	Aconoidasida	Haemosporida	Haemoproteidae	Haemoproteus	Haemoproteus sp. CWT3
409070	Aconoidasida	Haemosporida	Haemoproteidae	Haemoproteus	Haemoproteus sp. CWT6
409071	Aconoidasida	Haemosporida	Haemoproteidae	Haemoproteus	Haemoproteus sp. CWT7
1352903	Aconoidasida	Haemosporida	Haemoproteidae	Haemoproteus	Haemoproteus sp. CYAPIC1
2018521	Aconoidasida	Haemosporida	Haemoproteidae	Haemoproteus	Haemoproteus sp. CYASTE05
419614	Aconoidasida	Haemosporida	Haemoproteidae	Haemoproteus	Haemoproteus sp. ChH1
419615	Aconoidasida	Haemosporida	Haemoproteidae	Haemoproteus	Haemoproteus sp. ChH2
419616	Aconoidasida	Haemosporida	Haemoproteidae	Haemoproteus	Haemoproteus sp. ChH3
419617	Aconoidasida	Haemosporida	Haemoproteidae	Haemoproteus	Haemoproteus sp. ChH4
419618	Aconoidasida	Haemosporida	Haemoproteidae	Haemoproteus	Haemoproteus sp. ChH5
419619	Aconoidasida	Haemosporida	Haemoproteidae	Haemoproteus	Haemoproteus sp. ChH6
419621	Aconoidasida	Haemosporida	Haemoproteidae	Haemoproteus	Haemoproteus sp. ChH8
2769095	Aconoidasida	Haemosporida	Haemoproteidae	Haemoproteus	Haemoproteus sp. DICADS01
1535270	Aconoidasida	Haemosporida	Haemoproteidae	Haemoproteus	Haemoproteus sp. DICER01
707895	Aconoidasida	Haemosporida	Haemoproteidae	Haemoproteus	Haemoproteus sp. DR01DR20
863528	Aconoidasida	Haemosporida	Haemoproteidae	Haemoproteus	Haemoproteus sp. DR02DR151
863529	Aconoidasida	Haemosporida	Haemoproteidae	Haemoproteus	Haemoproteus sp. DR02DR189
707896	Aconoidasida	Haemosporida	Haemoproteidae	Haemoproteus	Haemoproteus sp. DR03DR88
863530	Aconoidasida	Haemosporida	Haemoproteidae	Haemoproteus	Haemoproteus sp. DR05DR9
863531	Aconoidasida	Haemosporida	Haemoproteidae	Haemoproteus	Haemoproteus sp. DR05DR903
863532	Aconoidasida	Haemosporida	Haemoproteidae	Haemoproteus	Haemoproteus sp. DR07_DR710
707898	Aconoidasida	Haemosporida	Haemoproteidae	Haemoproteus	Haemoproteus sp. DR09DR25
707900	Aconoidasida	Haemosporida	Haemoproteidae	Haemoproteus	Haemoproteus sp. DR2270
708156	Aconoidasida	Haemosporida	Haemoproteidae	Haemoproteus	Haemoproteus sp. DSA-2010b
1620708	Aconoidasida	Haemosporida	Haemoproteidae	Haemoproteus	Haemoproteus sp. DUCK01
1620711	Aconoidasida	Haemosporida	Haemoproteidae	Haemoproteus	Haemoproteus sp. DUCK04
1620713	Aconoidasida	Haemosporida	Haemoproteidae	Haemoproteus	Haemoproteus sp. DUCK06
1620714	Aconoidasida	Haemosporida	Haemoproteidae	Haemoproteus	Haemoproteus sp. DUCK07
1620715	Aconoidasida	Haemosporida	Haemoproteidae	Haemoproteus	Haemoproteus sp. DUCK08
312324	Aconoidasida	Haemosporida	Haemoproteidae	Haemoproteus	Haemoproteus sp. DW5334
312318	Aconoidasida	Haemosporida	Haemoproteidae	Haemoproteus	Haemoproteus sp. DW5384
312321	Aconoidasida	Haemosporida	Haemoproteidae	Haemoproteus	Haemoproteus sp. DW5416
470595	Aconoidasida	Haemosporida	Haemoproteidae	Haemoproteus	Haemoproteus sp. Delurb1
1620441	Aconoidasida	Haemosporida	Haemoproteidae	Haemoproteus	Haemoproteus sp. EFT019H
1621996	Aconoidasida	Haemosporida	Haemoproteidae	Haemoproteus	Haemoproteus sp. EFT036H
2769096	Aconoidasida	Haemosporida	Haemoproteidae	Haemoproteus	Haemoproteus sp. EMBFLA01
1358708	Aconoidasida	Haemosporida	Haemoproteidae	Haemoproteus	Haemoproteus sp. EMCIT02
1358709	Aconoidasida	Haemosporida	Haemoproteidae	Haemoproteus	Haemoproteus sp. EMCIT03
1716051	Aconoidasida	Haemosporida	Haemoproteidae	Haemoproteus	Haemoproteus sp. EMEL03
1716053	Aconoidasida	Haemosporida	Haemoproteidae	Haemoproteus	Haemoproteus sp. EMTR01
1621997	Aconoidasida	Haemosporida	Haemoproteidae	Haemoproteus	Haemoproteus sp. ERR026H
1883143	Aconoidasida	Haemosporida	Haemoproteidae	Haemoproteus	Haemoproteus sp. ERU-26H
1892086	Aconoidasida	Haemosporida	Haemoproteidae	Haemoproteus	Haemoproteus sp. ESTMEL02
1892087	Aconoidasida	Haemosporida	Haemoproteidae	Haemoproteus	Haemoproteus sp. ESTMEL03
1767166	Aconoidasida	Haemosporida	Haemoproteidae	Haemoproteus	Haemoproteus sp. FCF-2015
1478644	Aconoidasida	Haemosporida	Haemoproteidae	Haemoproteus	Haemoproteus sp. FES-2014
1716054	Aconoidasida	Haemosporida	Haemoproteidae	Haemoproteus	Haemoproteus sp. FIPA02
1716055	Aconoidasida	Haemosporida	Haemoproteidae	Haemoproteus	Haemoproteus sp. FIPA03
356699	Aconoidasida	Haemosporida	Haemoproteidae	Haemoproteus	Haemoproteus sp. G33
356700	Aconoidasida	Haemosporida	Haemoproteidae	Haemoproteus	Haemoproteus sp. G34
356701	Aconoidasida	Haemosporida	Haemoproteidae	Haemoproteus	Haemoproteus sp. G35
356702	Aconoidasida	Haemosporida	Haemoproteidae	Haemoproteus	Haemoproteus sp. G36
356707	Aconoidasida	Haemosporida	Haemoproteidae	Haemoproteus	Haemoproteus sp. G41
356713	Aconoidasida	Haemosporida	Haemoproteidae	Haemoproteus	Haemoproteus sp. G47
356715	Aconoidasida	Haemosporida	Haemoproteidae	Haemoproteus	Haemoproteus sp. G49
356717	Aconoidasida	Haemosporida	Haemoproteidae	Haemoproteus	Haemoproteus sp. G51
707901	Aconoidasida	Haemosporida	Haemoproteidae	Haemoproteus	Haemoproteus sp. GA01MEX7
863533	Aconoidasida	Haemosporida	Haemoproteidae	Haemoproteus	Haemoproteus sp. GA01_DR97
863534	Aconoidasida	Haemosporida	Haemoproteidae	Haemoproteus	Haemoproteus sp. GA02CI1
1264050	Aconoidasida	Haemosporida	Haemoproteidae	Haemoproteus	Haemoproteus sp. GAL-2012
707902	Aconoidasida	Haemosporida	Haemoproteidae	Haemoproteus	Haemoproteus sp. GD1GD24
707903	Aconoidasida	Haemosporida	Haemoproteidae	Haemoproteus	Haemoproteus sp. GD3GD68
580852	Aconoidasida	Haemosporida	Haemoproteidae	Haemoproteus	Haemoproteus sp. GDD4
580853	Aconoidasida	Haemosporida	Haemoproteidae	Haemoproteus	Haemoproteus sp. GDE1
580617	Aconoidasida	Haemosporida	Haemoproteidae	Haemoproteus	Haemoproteus sp. GDE13
580854	Aconoidasida	Haemosporida	Haemoproteidae	Haemoproteus	Haemoproteus sp. GDE22
580619	Aconoidasida	Haemosporida	Haemoproteidae	Haemoproteus	Haemoproteus sp. GDE3
580855	Aconoidasida	Haemosporida	Haemoproteidae	Haemoproteus	Haemoproteus sp. GDG19
580620	Aconoidasida	Haemosporida	Haemoproteidae	Haemoproteus	Haemoproteus sp. GDMA20
580621	Aconoidasida	Haemosporida	Haemoproteidae	Haemoproteus	Haemoproteus sp. GDS12
580856	Aconoidasida	Haemosporida	Haemoproteidae	Haemoproteus	Haemoproteus sp. GDSC12
580857	Aconoidasida	Haemosporida	Haemoproteidae	Haemoproteus	Haemoproteus sp. GDSC13
580858	Aconoidasida	Haemosporida	Haemoproteidae	Haemoproteus	Haemoproteus sp. GDSC22
580859	Aconoidasida	Haemosporida	Haemoproteidae	Haemoproteus	Haemoproteus sp. GDSC23
580622	Aconoidasida	Haemosporida	Haemoproteidae	Haemoproteus	Haemoproteus sp. GDSF11
580623	Aconoidasida	Haemosporida	Haemoproteidae	Haemoproteus	Haemoproteus sp. GDSF7
580624	Aconoidasida	Haemosporida	Haemoproteidae	Haemoproteus	Haemoproteus sp. GDSF9
580860	Aconoidasida	Haemosporida	Haemoproteidae	Haemoproteus	Haemoproteus sp. GDW13
2591346	Aconoidasida	Haemosporida	Haemoproteidae	Haemoproteus	Haemoproteus sp. GLACUC03
2591347	Aconoidasida	Haemosporida	Haemoproteidae	Haemoproteus	Haemoproteus sp. GLACUC04
580625	Aconoidasida	Haemosporida	Haemoproteidae	Haemoproteus	Haemoproteus sp. GMEcu
1329917	Aconoidasida	Haemosporida	Haemoproteidae	Haemoproteus	Haemoproteus sp. GP95
282512	Aconoidasida	Haemosporida	Haemoproteidae	Haemoproteus	Haemoproteus sp. GRW1
370054	Aconoidasida	Haemosporida	Haemoproteidae	Haemoproteus	Haemoproteus sp. GRW13
981361	Aconoidasida	Haemosporida	Haemoproteidae	Haemoproteus	Haemoproteus sp. GRW16
282513	Aconoidasida	Haemosporida	Haemoproteidae	Haemoproteus	Haemoproteus sp. GRW8
131558	Aconoidasida	Haemosporida	Haemoproteidae	Haemoproteus	Haemoproteus sp. GW1
2588818	Aconoidasida	Haemosporida	Haemoproteidae	Haemoproteus	Haemoproteus sp. GYMCYA02
447575	Aconoidasida	Haemosporida	Haemoproteidae	Haemoproteus	Haemoproteus sp. H-FATI1
447576	Aconoidasida	Haemosporida	Haemoproteidae	Haemoproteus	Haemoproteus sp. H-STAL2
421496	Aconoidasida	Haemosporida	Haemoproteidae	Haemoproteus	Haemoproteus sp. H-SYBOR20
1407076	Aconoidasida	Haemosporida	Haemoproteidae	Haemoproteus	Haemoproteus sp. H.AK01
1407077	Aconoidasida	Haemosporida	Haemoproteidae	Haemoproteus	Haemoproteus sp. H.AK02
1407078	Aconoidasida	Haemosporida	Haemoproteidae	Haemoproteus	Haemoproteus sp. H.AK03
1407079	Aconoidasida	Haemosporida	Haemoproteidae	Haemoproteus	Haemoproteus sp. H.AK04
1407081	Aconoidasida	Haemosporida	Haemoproteidae	Haemoproteus	Haemoproteus sp. H.AK06
1407082	Aconoidasida	Haemosporida	Haemoproteidae	Haemoproteus	Haemoproteus sp. H.AK07
1407083	Aconoidasida	Haemosporida	Haemoproteidae	Haemoproteus	Haemoproteus sp. H.AK08
1407085	Aconoidasida	Haemosporida	Haemoproteidae	Haemoproteus	Haemoproteus sp. H.AK10
1407086	Aconoidasida	Haemosporida	Haemoproteidae	Haemoproteus	Haemoproteus sp. H.AK11
1407088	Aconoidasida	Haemosporida	Haemoproteidae	Haemoproteus	Haemoproteus sp. H.AK13
1407089	Aconoidasida	Haemosporida	Haemoproteidae	Haemoproteus	Haemoproteus sp. H.AK14
1407090	Aconoidasida	Haemosporida	Haemoproteidae	Haemoproteus	Haemoproteus sp. H.AK15
1407091	Aconoidasida	Haemosporida	Haemoproteidae	Haemoproteus	Haemoproteus sp. H.AK16
1407092	Aconoidasida	Haemosporida	Haemoproteidae	Haemoproteus	Haemoproteus sp. H.AK17
428007	Aconoidasida	Haemosporida	Haemoproteidae	Haemoproteus	Haemoproteus sp. H1
1447889	Aconoidasida	Haemosporida	Haemoproteidae	Haemoproteus	Haemoproteus sp. H1 KL-2014
1328189	Aconoidasida	Haemosporida	Haemoproteidae	Haemoproteus	Haemoproteus sp. H1.1
428008	Aconoidasida	Haemosporida	Haemoproteidae	Haemoproteus	Haemoproteus sp. H10
1328190	Aconoidasida	Haemosporida	Haemoproteidae	Haemoproteus	Haemoproteus sp. H10.1
428009	Aconoidasida	Haemosporida	Haemoproteidae	Haemoproteus	Haemoproteus sp. H11
1328191	Aconoidasida	Haemosporida	Haemoproteidae	Haemoproteus	Haemoproteus sp. H11U.1
1328192	Aconoidasida	Haemosporida	Haemoproteidae	Haemoproteus	Haemoproteus sp. H12.1
428011	Aconoidasida	Haemosporida	Haemoproteidae	Haemoproteus	Haemoproteus sp. H13
1328193	Aconoidasida	Haemosporida	Haemoproteidae	Haemoproteus	Haemoproteus sp. H13.1
428012	Aconoidasida	Haemosporida	Haemoproteidae	Haemoproteus	Haemoproteus sp. H14
1328194	Aconoidasida	Haemosporida	Haemoproteidae	Haemoproteus	Haemoproteus sp. H14.1
1328195	Aconoidasida	Haemosporida	Haemoproteidae	Haemoproteus	Haemoproteus sp. H15U.1
428014	Aconoidasida	Haemosporida	Haemoproteidae	Haemoproteus	Haemoproteus sp. H16
1328196	Aconoidasida	Haemosporida	Haemoproteidae	Haemoproteus	Haemoproteus sp. H16U.1
1328197	Aconoidasida	Haemosporida	Haemoproteidae	Haemoproteus	Haemoproteus sp. H17.1
1328198	Aconoidasida	Haemosporida	Haemoproteidae	Haemoproteus	Haemoproteus sp. H18U.1
1328199	Aconoidasida	Haemosporida	Haemoproteidae	Haemoproteus	Haemoproteus sp. H19U.1
428015	Aconoidasida	Haemosporida	Haemoproteidae	Haemoproteus	Haemoproteus sp. H2
1447890	Aconoidasida	Haemosporida	Haemoproteidae	Haemoproteus	Haemoproteus sp. H2 KL-2014
1328200	Aconoidasida	Haemosporida	Haemoproteidae	Haemoproteus	Haemoproteus sp. H20U.1
1328201	Aconoidasida	Haemosporida	Haemoproteidae	Haemoproteus	Haemoproteus sp. H2U.1
428016	Aconoidasida	Haemosporida	Haemoproteidae	Haemoproteus	Haemoproteus sp. H3
1447891	Aconoidasida	Haemosporida	Haemoproteidae	Haemoproteus	Haemoproteus sp. H3 KL-2014
1328202	Aconoidasida	Haemosporida	Haemoproteidae	Haemoproteus	Haemoproteus sp. H3U.1
428017	Aconoidasida	Haemosporida	Haemoproteidae	Haemoproteus	Haemoproteus sp. H4
1328203	Aconoidasida	Haemosporida	Haemoproteidae	Haemoproteus	Haemoproteus sp. H4U.1
428018	Aconoidasida	Haemosporida	Haemoproteidae	Haemoproteus	Haemoproteus sp. H5
1447893	Aconoidasida	Haemosporida	Haemoproteidae	Haemoproteus	Haemoproteus sp. H5 KL-2014
1328204	Aconoidasida	Haemosporida	Haemoproteidae	Haemoproteus	Haemoproteus sp. H5U.1
363294	Aconoidasida	Haemosporida	Haemoproteidae	Haemoproteus	Haemoproteus sp. H6
1328205	Aconoidasida	Haemosporida	Haemoproteidae	Haemoproteus	Haemoproteus sp. H6U.1
428019	Aconoidasida	Haemosporida	Haemoproteidae	Haemoproteus	Haemoproteus sp. H7
1328206	Aconoidasida	Haemosporida	Haemoproteidae	Haemoproteus	Haemoproteus sp. H7U.1
363295	Aconoidasida	Haemosporida	Haemoproteidae	Haemoproteus	Haemoproteus sp. H8
1328207	Aconoidasida	Haemosporida	Haemoproteidae	Haemoproteus	Haemoproteus sp. H8.1
428020	Aconoidasida	Haemosporida	Haemoproteidae	Haemoproteus	Haemoproteus sp. H9
1328208	Aconoidasida	Haemosporida	Haemoproteidae	Haemoproteus	Haemoproteus sp. H9.1
219821	Aconoidasida	Haemosporida	Haemoproteidae	Haemoproteus	Haemoproteus sp. HA
1505039	Aconoidasida	Haemosporida	Haemoproteidae	Haemoproteus	Haemoproteus sp. HAE1
1505041	Aconoidasida	Haemosporida	Haemoproteidae	Haemoproteus	Haemoproteus sp. HAE3
1505045	Aconoidasida	Haemosporida	Haemoproteidae	Haemoproteus	Haemoproteus sp. HAE7
1505046	Aconoidasida	Haemosporida	Haemoproteidae	Haemoproteus	Haemoproteus sp. HAE8
2769097	Aconoidasida	Haemosporida	Haemoproteidae	Haemoproteus	Haemoproteus sp. HALALB01
2506464	Aconoidasida	Haemosporida	Haemoproteidae	Haemoproteus	Haemoproteus sp. HALMAL01
2506459	Aconoidasida	Haemosporida	Haemoproteidae	Haemoproteus	Haemoproteus sp. HALSEN01
2506460	Aconoidasida	Haemosporida	Haemoproteidae	Haemoproteus	Haemoproteus sp. HALSEN02
668966	Aconoidasida	Haemosporida	Haemoproteidae	Haemoproteus	Haemoproteus sp. HAWF2
219822	Aconoidasida	Haemosporida	Haemoproteidae	Haemoproteus	Haemoproteus sp. HB
219824	Aconoidasida	Haemosporida	Haemoproteidae	Haemoproteus	Haemoproteus sp. HC
219825	Aconoidasida	Haemosporida	Haemoproteidae	Haemoproteus	Haemoproteus sp. HD
219827	Aconoidasida	Haemosporida	Haemoproteidae	Haemoproteus	Haemoproteus sp. HE
1240109	Aconoidasida	Haemosporida	Haemoproteidae	Haemoproteus	Haemoproteus sp. HEB
1199198	Aconoidasida	Haemosporida	Haemoproteidae	Haemoproteus	Haemoproteus sp. HETALB01
1199199	Aconoidasida	Haemosporida	Haemoproteidae	Haemoproteus	Haemoproteus sp. HETALB02
1199201	Aconoidasida	Haemosporida	Haemoproteidae	Haemoproteus	Haemoproteus sp. HETALB04
1199203	Aconoidasida	Haemosporida	Haemoproteidae	Haemoproteus	Haemoproteus sp. HETALB06
1199205	Aconoidasida	Haemosporida	Haemoproteidae	Haemoproteus	Haemoproteus sp. HETALB08
1240110	Aconoidasida	Haemosporida	Haemoproteidae	Haemoproteus	Haemoproteus sp. HGU1
1240111	Aconoidasida	Haemosporida	Haemoproteidae	Haemoproteus	Haemoproteus sp. HH
323124	Aconoidasida	Haemosporida	Haemoproteidae	Haemoproteus	Haemoproteus sp. HIICT4
370056	Aconoidasida	Haemosporida	Haemoproteidae	Haemoproteus	Haemoproteus sp. HIICT5
2099603	Aconoidasida	Haemosporida	Haemoproteidae	Haemoproteus	Haemoproteus sp. HIP4
323126	Aconoidasida	Haemosporida	Haemoproteidae	Haemoproteus	Haemoproteus sp. HIPOL2
1607819	Aconoidasida	Haemosporida	Haemoproteidae	Haemoproteus	Haemoproteus sp. HIRUS02
1607820	Aconoidasida	Haemosporida	Haemoproteidae	Haemoproteus	Haemoproteus sp. HIRUS03
1607821	Aconoidasida	Haemosporida	Haemoproteidae	Haemoproteus	Haemoproteus sp. HIRUS04
1607822	Aconoidasida	Haemosporida	Haemoproteidae	Haemoproteus	Haemoproteus sp. HIRUS05
370057	Aconoidasida	Haemosporida	Haemoproteidae	Haemoproteus	Haemoproteus sp. HIRUS1
1607823	Aconoidasida	Haemosporida	Haemoproteidae	Haemoproteus	Haemoproteus sp. HIRUS14
318122	Aconoidasida	Haemosporida	Haemoproteidae	Haemoproteus	Haemoproteus sp. HJ
318124	Aconoidasida	Haemosporida	Haemoproteidae	Haemoproteus	Haemoproteus sp. HL
131559	Aconoidasida	Haemosporida	Haemoproteidae	Haemoproteus	Haemoproteus sp. HLW1
1240112	Aconoidasida	Haemosporida	Haemoproteidae	Haemoproteus	Haemoproteus sp. HM
1144385	Aconoidasida	Haemosporida	Haemoproteidae	Haemoproteus	Haemoproteus sp. HMA-2012
1240113	Aconoidasida	Haemosporida	Haemoproteidae	Haemoproteus	Haemoproteus sp. HN
1240114	Aconoidasida	Haemosporida	Haemoproteidae	Haemoproteus	Haemoproteus sp. HPU4
219823	Aconoidasida	Haemosporida	Haemoproteidae	Haemoproteus	Haemoproteus sp. HU1
219826	Aconoidasida	Haemosporida	Haemoproteidae	Haemoproteus	Haemoproteus sp. HU2
219828	Aconoidasida	Haemosporida	Haemoproteidae	Haemoproteus	Haemoproteus sp. HU3
385535	Aconoidasida	Haemosporida	Haemoproteidae	Haemoproteus	Haemoproteus sp. HV1
592174	Aconoidasida	Haemosporida	Haemoproteidae	Haemoproteus	Haemoproteus sp. HV1L
385536	Aconoidasida	Haemosporida	Haemoproteidae	Haemoproteus	Haemoproteus sp. HV2
592175	Aconoidasida	Haemosporida	Haemoproteidae	Haemoproteus	Haemoproteus sp. HV2L
592176	Aconoidasida	Haemosporida	Haemoproteidae	Haemoproteus	Haemoproteus sp. HV3L
592179	Aconoidasida	Haemosporida	Haemoproteidae	Haemoproteus	Haemoproteus sp. HV7
1217681	Aconoidasida	Haemosporida	Haemoproteidae	Haemoproteus	Haemoproteus sp. HVE1
1217682	Aconoidasida	Haemosporida	Haemoproteidae	Haemoproteus	Haemoproteus sp. HVE2
1552414	Aconoidasida	Haemosporida	Haemoproteidae	Haemoproteus	Haemoproteus sp. H_AFR119
1426076	Aconoidasida	Haemosporida	Haemoproteidae	Haemoproteus	Haemoproteus sp. H_BASSI21
1426079	Aconoidasida	Haemosporida	Haemoproteidae	Haemoproteus	Haemoproteus sp. H_CHLCA23
1426082	Aconoidasida	Haemosporida	Haemoproteidae	Haemoproteus	Haemoproteus sp. H_CYAVI13
1426085	Aconoidasida	Haemosporida	Haemoproteidae	Haemoproteus	Haemoproteus sp. H_DIGBR19
1426087	Aconoidasida	Haemosporida	Haemoproteidae	Haemoproteus	Haemoproteus sp. H_DIGGL4
1426088	Aconoidasida	Haemosporida	Haemoproteidae	Haemoproteus	Haemoproteus sp. H_ELAPA12
1426089	Aconoidasida	Haemosporida	Haemoproteidae	Haemoproteus	Haemoproteus sp. H_EUPXA10
1426090	Aconoidasida	Haemosporida	Haemoproteidae	Haemoproteus	Haemoproteus sp. H_EUTCO1
1426091	Aconoidasida	Haemosporida	Haemoproteidae	Haemoproteus	Haemoproteus sp. H_HYLOC14
1426093	Aconoidasida	Haemosporida	Haemoproteidae	Haemoproteus	Haemoproteus sp. H_MICLA2
1426095	Aconoidasida	Haemosporida	Haemoproteidae	Haemoproteus	Haemoproteus sp. H_MIOST8
1426096	Aconoidasida	Haemosporida	Haemoproteidae	Haemoproteus	Haemoproteus sp. H_MYARA9
1426097	Aconoidasida	Haemosporida	Haemoproteidae	Haemoproteus	Haemoproteus sp. H_PIPAR6
529940	Aconoidasida	Haemosporida	Haemoproteidae	Haemoproteus	Haemoproteus sp. H_TUCHR01
1426106	Aconoidasida	Haemosporida	Haemoproteidae	Haemoproteus	Haemoproteus sp. H_XIPTR11
864545	Aconoidasida	Haemosporida	Haemoproteidae	Haemoproteus	Haemoproteus sp. HaemK1
864544	Aconoidasida	Haemosporida	Haemoproteidae	Haemoproteus	Haemoproteus sp. HaemK2
864546	Aconoidasida	Haemosporida	Haemoproteidae	Haemoproteus	Haemoproteus sp. HaemK3
2834850	Aconoidasida	Haemosporida	Haemoproteidae	Haemoproteus	Haemoproteus sp. ICTGAL02
1042830	Aconoidasida	Haemosporida	Haemoproteidae	Haemoproteus	Haemoproteus sp. IIL-2011a
1042831	Aconoidasida	Haemosporida	Haemoproteidae	Haemoproteus	Haemoproteus sp. IIL-2011b
1042832	Aconoidasida	Haemosporida	Haemoproteidae	Haemoproteus	Haemoproteus sp. IIL-2011c
1042833	Aconoidasida	Haemosporida	Haemoproteidae	Haemoproteus	Haemoproteus sp. IIL-2011d
1042835	Aconoidasida	Haemosporida	Haemoproteidae	Haemoproteus	Haemoproteus sp. IIL-2011h
1042837	Aconoidasida	Haemosporida	Haemoproteidae	Haemoproteus	Haemoproteus sp. IIL-2011j
1042838	Aconoidasida	Haemosporida	Haemoproteidae	Haemoproteus	Haemoproteus sp. IIL-2011k
1042839	Aconoidasida	Haemosporida	Haemoproteidae	Haemoproteus	Haemoproteus sp. IIL-2011l
1042840	Aconoidasida	Haemosporida	Haemoproteidae	Haemoproteus	Haemoproteus sp. IIL-2011m
1042841	Aconoidasida	Haemosporida	Haemoproteidae	Haemoproteus	Haemoproteus sp. IIL-2011n
1042842	Aconoidasida	Haemosporida	Haemoproteidae	Haemoproteus	Haemoproteus sp. IIL-2011o
1042843	Aconoidasida	Haemosporida	Haemoproteidae	Haemoproteus	Haemoproteus sp. IIL-2011p
1042844	Aconoidasida	Haemosporida	Haemoproteidae	Haemoproteus	Haemoproteus sp. IIL-2011q
349566	Aconoidasida	Haemosporida	Haemoproteidae	Haemoproteus	Haemoproteus sp. IND14
349567	Aconoidasida	Haemosporida	Haemoproteidae	Haemoproteus	Haemoproteus sp. IND15
349568	Aconoidasida	Haemosporida	Haemoproteidae	Haemoproteus	Haemoproteus sp. IND16
349569	Aconoidasida	Haemosporida	Haemoproteidae	Haemoproteus	Haemoproteus sp. IND17
1523848	Aconoidasida	Haemosporida	Haemoproteidae	Haemoproteus	Haemoproteus sp. IOOLI01
863535	Aconoidasida	Haemosporida	Haemoproteidae	Haemoproteus	Haemoproteus sp. JA06J130
863536	Aconoidasida	Haemosporida	Haemoproteidae	Haemoproteus	Haemoproteus sp. JA06J729
707906	Aconoidasida	Haemosporida	Haemoproteidae	Haemoproteus	Haemoproteus sp. JA6J729
1654341	Aconoidasida	Haemosporida	Haemoproteidae	Haemoproteus	Haemoproteus sp. JCI-2015
1525823	Aconoidasida	Haemosporida	Haemoproteidae	Haemoproteus	Haemoproteus sp. JLB-2014a
915003	Aconoidasida	Haemosporida	Haemoproteidae	Haemoproteus	Haemoproteus sp. JM-2010a
915004	Aconoidasida	Haemosporida	Haemoproteidae	Haemoproteus	Haemoproteus sp. JM-2010b
911326	Aconoidasida	Haemosporida	Haemoproteidae	Haemoproteus	Haemoproteus sp. JPN/G/O/001
684614	Aconoidasida	Haemosporida	Haemoproteidae	Haemoproteus	Haemoproteus sp. JPN/Z/J/001
1156799	Aconoidasida	Haemosporida	Haemoproteidae	Haemoproteus	Haemoproteus sp. JSC-2012
436522	Aconoidasida	Haemosporida	Haemoproteidae	Haemoproteus	Haemoproteus sp. JTG-2007
2834851	Aconoidasida	Haemosporida	Haemoproteidae	Haemoproteus	Haemoproteus sp. JUHYE02
1261164	Aconoidasida	Haemosporida	Haemoproteidae	Haemoproteus	Haemoproteus sp. JvR-2012
2511184	Aconoidasida	Haemosporida	Haemoproteidae	Haemoproteus	Haemoproteus sp. KT-2018-1
1508511	Aconoidasida	Haemosporida	Haemoproteidae	Haemoproteus	Haemoproteus sp. KU127
1508512	Aconoidasida	Haemosporida	Haemoproteidae	Haemoproteus	Haemoproteus sp. KU181
1859113	Aconoidasida	Haemosporida	Haemoproteidae	Haemoproteus	Haemoproteus sp. KU234
1859119	Aconoidasida	Haemosporida	Haemoproteidae	Haemoproteus	Haemoproteus sp. KU71
1003234	Aconoidasida	Haemosporida	Haemoproteidae	Haemoproteus	Haemoproteus sp. KYS12
1003235	Aconoidasida	Haemosporida	Haemoproteidae	Haemoproteus	Haemoproteus sp. KYS13
707907	Aconoidasida	Haemosporida	Haemoproteidae	Haemoproteus	Haemoproteus sp. KZ04MEX1
707908	Aconoidasida	Haemosporida	Haemoproteidae	Haemoproteus	Haemoproteus sp. LA01CT21
707909	Aconoidasida	Haemosporida	Haemoproteidae	Haemoproteus	Haemoproteus sp. LA07GD29
863537	Aconoidasida	Haemosporida	Haemoproteidae	Haemoproteus	Haemoproteus sp. LA19MOMFU7
707910	Aconoidasida	Haemosporida	Haemoproteidae	Haemoproteus	Haemoproteus sp. LA19SLMF
863538	Aconoidasida	Haemosporida	Haemoproteidae	Haemoproteus	Haemoproteus sp. LA19SLMFU1
707912	Aconoidasida	Haemosporida	Haemoproteidae	Haemoproteus	Haemoproteus sp. LA26CCVO
1523849	Aconoidasida	Haemosporida	Haemoproteidae	Haemoproteus	Haemoproteus sp. LACPUL01
2820737	Aconoidasida	Haemosporida	Haemoproteidae	Haemoproteus	Haemoproteus sp. LAMCHA03
1920036	Aconoidasida	Haemosporida	Haemoproteidae	Haemoproteus	Haemoproteus sp. LAMER01
1920037	Aconoidasida	Haemosporida	Haemoproteidae	Haemoproteus	Haemoproteus sp. LAMER02
1920038	Aconoidasida	Haemosporida	Haemoproteidae	Haemoproteus	Haemoproteus sp. LAMER03
131560	Aconoidasida	Haemosporida	Haemoproteidae	Haemoproteus	Haemoproteus sp. LCLW1
352904	Aconoidasida	Haemosporida	Haemoproteidae	Haemoproteus	Haemoproteus sp. LD-2005
531339	Aconoidasida	Haemosporida	Haemoproteidae	Haemoproteus	Haemoproteus sp. LEOW38281
531340	Aconoidasida	Haemosporida	Haemoproteidae	Haemoproteus	Haemoproteus sp. LEOW5592
1190500	Aconoidasida	Haemosporida	Haemoproteidae	Haemoproteus	Haemoproteus sp. LF-2012
445036	Aconoidasida	Haemosporida	Haemoproteidae	Haemoproteus	Haemoproteus sp. LIN1
445037	Aconoidasida	Haemosporida	Haemoproteidae	Haemoproteus	Haemoproteus sp. LIN10
445039	Aconoidasida	Haemosporida	Haemoproteidae	Haemoproteus	Haemoproteus sp. LIN12
445040	Aconoidasida	Haemosporida	Haemoproteidae	Haemoproteus	Haemoproteus sp. LIN13
445041	Aconoidasida	Haemosporida	Haemoproteidae	Haemoproteus	Haemoproteus sp. LIN14
445043	Aconoidasida	Haemosporida	Haemoproteidae	Haemoproteus	Haemoproteus sp. LIN16
445044	Aconoidasida	Haemosporida	Haemoproteidae	Haemoproteus	Haemoproteus sp. LIN17
1116405	Aconoidasida	Haemosporida	Haemoproteidae	Haemoproteus	Haemoproteus sp. LIN18A
445046	Aconoidasida	Haemosporida	Haemoproteidae	Haemoproteus	Haemoproteus sp. LIN19
445047	Aconoidasida	Haemosporida	Haemoproteidae	Haemoproteus	Haemoproteus sp. LIN2
1116419	Aconoidasida	Haemosporida	Haemoproteidae	Haemoproteus	Haemoproteus sp. LIN20
445048	Aconoidasida	Haemosporida	Haemoproteidae	Haemoproteus	Haemoproteus sp. LIN20A
445049	Aconoidasida	Haemosporida	Haemoproteidae	Haemoproteus	Haemoproteus sp. LIN20B
445050	Aconoidasida	Haemosporida	Haemoproteidae	Haemoproteus	Haemoproteus sp. LIN21
445052	Aconoidasida	Haemosporida	Haemoproteidae	Haemoproteus	Haemoproteus sp. LIN23A
445053	Aconoidasida	Haemosporida	Haemoproteidae	Haemoproteus	Haemoproteus sp. LIN23B
445054	Aconoidasida	Haemosporida	Haemoproteidae	Haemoproteus	Haemoproteus sp. LIN24
445055	Aconoidasida	Haemosporida	Haemoproteidae	Haemoproteus	Haemoproteus sp. LIN25
445056	Aconoidasida	Haemosporida	Haemoproteidae	Haemoproteus	Haemoproteus sp. LIN26
445057	Aconoidasida	Haemosporida	Haemoproteidae	Haemoproteus	Haemoproteus sp. LIN27
445058	Aconoidasida	Haemosporida	Haemoproteidae	Haemoproteus	Haemoproteus sp. LIN28
445059	Aconoidasida	Haemosporida	Haemoproteidae	Haemoproteus	Haemoproteus sp. LIN29
1116420	Aconoidasida	Haemosporida	Haemoproteidae	Haemoproteus	Haemoproteus sp. LIN2A
1116421	Aconoidasida	Haemosporida	Haemoproteidae	Haemoproteus	Haemoproteus sp. LIN2B
445060	Aconoidasida	Haemosporida	Haemoproteidae	Haemoproteus	Haemoproteus sp. LIN3
445062	Aconoidasida	Haemosporida	Haemoproteidae	Haemoproteus	Haemoproteus sp. LIN31
445063	Aconoidasida	Haemosporida	Haemoproteidae	Haemoproteus	Haemoproteus sp. LIN32
445064	Aconoidasida	Haemosporida	Haemoproteidae	Haemoproteus	Haemoproteus sp. LIN33
445065	Aconoidasida	Haemosporida	Haemoproteidae	Haemoproteus	Haemoproteus sp. LIN34A
445066	Aconoidasida	Haemosporida	Haemoproteidae	Haemoproteus	Haemoproteus sp. LIN34B
445070	Aconoidasida	Haemosporida	Haemoproteidae	Haemoproteus	Haemoproteus sp. LIN38
445071	Aconoidasida	Haemosporida	Haemoproteidae	Haemoproteus	Haemoproteus sp. LIN39A
445072	Aconoidasida	Haemosporida	Haemoproteidae	Haemoproteus	Haemoproteus sp. LIN39B
1116422	Aconoidasida	Haemosporida	Haemoproteidae	Haemoproteus	Haemoproteus sp. LIN3A
445073	Aconoidasida	Haemosporida	Haemoproteidae	Haemoproteus	Haemoproteus sp. LIN40A
445074	Aconoidasida	Haemosporida	Haemoproteidae	Haemoproteus	Haemoproteus sp. LIN40B
445075	Aconoidasida	Haemosporida	Haemoproteidae	Haemoproteus	Haemoproteus sp. LIN41
1116431	Aconoidasida	Haemosporida	Haemoproteidae	Haemoproteus	Haemoproteus sp. LIN4G
445076	Aconoidasida	Haemosporida	Haemoproteidae	Haemoproteus	Haemoproteus sp. LIN5
569592	Aconoidasida	Haemosporida	Haemoproteidae	Haemoproteus	Haemoproteus sp. LIN5h
569593	Aconoidasida	Haemosporida	Haemoproteidae	Haemoproteus	Haemoproteus sp. LIN6h
445078	Aconoidasida	Haemosporida	Haemoproteidae	Haemoproteus	Haemoproteus sp. LIN7
445080	Aconoidasida	Haemosporida	Haemoproteidae	Haemoproteus	Haemoproteus sp. LIN9A
445081	Aconoidasida	Haemosporida	Haemoproteidae	Haemoproteus	Haemoproteus sp. LIN9B
1892091	Aconoidasida	Haemosporida	Haemoproteidae	Haemoproteus	Haemoproteus sp. LONCUC02
580626	Aconoidasida	Haemosporida	Haemoproteidae	Haemoproteus	Haemoproteus sp. LPMex
580861	Aconoidasida	Haemosporida	Haemoproteidae	Haemoproteus	Haemoproteus sp. LREcu
1914399	Aconoidasida	Haemosporida	Haemoproteidae	Haemoproteus	Haemoproteus sp. LUSVE10
1914400	Aconoidasida	Haemosporida	Haemoproteidae	Haemoproteus	Haemoproteus sp. LUSVE11
1914401	Aconoidasida	Haemosporida	Haemoproteidae	Haemoproteus	Haemoproteus sp. LUSVE12
1914402	Aconoidasida	Haemosporida	Haemoproteidae	Haemoproteus	Haemoproteus sp. LUSVE13
1914404	Aconoidasida	Haemosporida	Haemoproteidae	Haemoproteus	Haemoproteus sp. LUSVE15
1914405	Aconoidasida	Haemosporida	Haemoproteidae	Haemoproteus	Haemoproteus sp. LUSVE16
580871	Aconoidasida	Haemosporida	Haemoproteidae	Haemoproteus	Haemoproteus sp. LV13Ecu
580862	Aconoidasida	Haemosporida	Haemoproteidae	Haemoproteus	Haemoproteus sp. LV14Ecu
580863	Aconoidasida	Haemosporida	Haemoproteidae	Haemoproteus	Haemoproteus sp. LV7Ecu
580864	Aconoidasida	Haemosporida	Haemoproteidae	Haemoproteus	Haemoproteus sp. LVCP01Ven
580865	Aconoidasida	Haemosporida	Haemoproteidae	Haemoproteus	Haemoproteus sp. LVLL11Ven
580866	Aconoidasida	Haemosporida	Haemoproteidae	Haemoproteus	Haemoproteus sp. LVMex1
580867	Aconoidasida	Haemosporida	Haemoproteidae	Haemoproteus	Haemoproteus sp. LVMex2
370058	Aconoidasida	Haemosporida	Haemoproteidae	Haemoproteus	Haemoproteus sp. LWT2
1521644	Aconoidasida	Haemosporida	Haemoproteidae	Haemoproteus	Haemoproteus sp. MALEPRO4
1096720	Aconoidasida	Haemosporida	Haemoproteidae	Haemoproteus	Haemoproteus sp. MD-2011
1523850	Aconoidasida	Haemosporida	Haemoproteidae	Haemoproteus	Haemoproteus sp. MEGHEN01
1642383	Aconoidasida	Haemosporida	Haemoproteidae	Haemoproteus	Haemoproteus sp. MELALB01
1642385	Aconoidasida	Haemosporida	Haemoproteidae	Haemoproteus	Haemoproteus sp. MELALB03
1642386	Aconoidasida	Haemosporida	Haemoproteidae	Haemoproteus	Haemoproteus sp. MELLEW03
519487	Aconoidasida	Haemosporida	Haemoproteidae	Haemoproteus	Haemoproteus sp. MF-2008
2834853	Aconoidasida	Haemosporida	Haemoproteidae	Haemoproteus	Haemoproteus sp. MIMGIL01
312322	Aconoidasida	Haemosporida	Haemoproteidae	Haemoproteus	Haemoproteus sp. MJR198
312323	Aconoidasida	Haemosporida	Haemoproteidae	Haemoproteus	Haemoproteus sp. MJR199
1596005	Aconoidasida	Haemosporida	Haemoproteidae	Haemoproteus	Haemoproteus sp. MMS-2015
1735063	Aconoidasida	Haemosporida	Haemoproteidae	Haemoproteus	Haemoproteus sp. MONMEL01
1735064	Aconoidasida	Haemosporida	Haemoproteidae	Haemoproteus	Haemoproteus sp. MPLRK01
1735065	Aconoidasida	Haemosporida	Haemoproteidae	Haemoproteus	Haemoproteus sp. MPLRK02
1716056	Aconoidasida	Haemosporida	Haemoproteidae	Haemoproteus	Haemoproteus sp. MUDA01
131562	Aconoidasida	Haemosporida	Haemoproteidae	Haemoproteus	Haemoproteus sp. MW2
1621999	Aconoidasida	Haemosporida	Haemoproteidae	Haemoproteus	Haemoproteus sp. MWO008H
1622000	Aconoidasida	Haemosporida	Haemoproteidae	Haemoproteus	Haemoproteus sp. MWO031H
1380811	Aconoidasida	Haemosporida	Haemoproteidae	Haemoproteus	Haemoproteus sp. MYIOFLA 01
2007286	Aconoidasida	Haemosporida	Haemoproteidae	Haemoproteus	Haemoproteus sp. MYMAC03
1850500	Aconoidasida	Haemosporida	Haemoproteidae	Haemoproteus	Haemoproteus sp. MYZALB01
1971220	Aconoidasida	Haemosporida	Haemoproteidae	Haemoproteus	Haemoproteus sp. MYZCAL03
1971221	Aconoidasida	Haemosporida	Haemoproteidae	Haemoproteus	Haemoproteus sp. MYZCARD11
1971222	Aconoidasida	Haemosporida	Haemoproteidae	Haemoproteus	Haemoproteus sp. MYZCARD12
1642387	Aconoidasida	Haemosporida	Haemoproteidae	Haemoproteus	Haemoproteus sp. MYZSAN02
1226282	Aconoidasida	Haemosporida	Haemoproteidae	Haemoproteus	Haemoproteus sp. MalAvi PAGRI03
1535761	Aconoidasida	Haemosporida	Haemoproteidae	Haemoproteus	Haemoproteus sp. NA15
707914	Aconoidasida	Haemosporida	Haemoproteidae	Haemoproteus	Haemoproteus sp. NA15BRCO
707915	Aconoidasida	Haemosporida	Haemoproteidae	Haemoproteus	Haemoproteus sp. NA16K65
671287	Aconoidasida	Haemosporida	Haemoproteidae	Haemoproteus	Haemoproteus sp. NC1H
1971223	Aconoidasida	Haemosporida	Haemoproteidae	Haemoproteus	Haemoproteus sp. NCFRIHAEM
2650103	Aconoidasida	Haemosporida	Haemoproteidae	Haemoproteus	Haemoproteus sp. NG1034H
2650104	Aconoidasida	Haemosporida	Haemoproteidae	Haemoproteus	Haemoproteus sp. NG1051H
2650105	Aconoidasida	Haemosporida	Haemoproteidae	Haemoproteus	Haemoproteus sp. NG1578H
2650106	Aconoidasida	Haemosporida	Haemoproteidae	Haemoproteus	Haemoproteus sp. NG1792H
2650107	Aconoidasida	Haemosporida	Haemoproteidae	Haemoproteus	Haemoproteus sp. NG1832H
2650108	Aconoidasida	Haemosporida	Haemoproteidae	Haemoproteus	Haemoproteus sp. NG1899H
2650109	Aconoidasida	Haemosporida	Haemoproteidae	Haemoproteus	Haemoproteus sp. NG1943H
2650110	Aconoidasida	Haemosporida	Haemoproteidae	Haemoproteus	Haemoproteus sp. NG1983H
2650111	Aconoidasida	Haemosporida	Haemoproteidae	Haemoproteus	Haemoproteus sp. NG199H
2650112	Aconoidasida	Haemosporida	Haemoproteidae	Haemoproteus	Haemoproteus sp. NG549H
2650113	Aconoidasida	Haemosporida	Haemoproteidae	Haemoproteus	Haemoproteus sp. NG741H
2650114	Aconoidasida	Haemosporida	Haemoproteidae	Haemoproteus	Haemoproteus sp. NG809H
1979312	Aconoidasida	Haemosporida	Haemoproteidae	Haemoproteus	Haemoproteus sp. NINOX06
1979313	Aconoidasida	Haemosporida	Haemoproteidae	Haemoproteus	Haemoproteus sp. NINOX07
1148149	Aconoidasida	Haemosporida	Haemoproteidae	Haemoproteus	Haemoproteus sp. NOB-2012
687789	Aconoidasida	Haemosporida	Haemoproteidae	Haemoproteus	Haemoproteus sp. ORORI2
1151047	Aconoidasida	Haemosporida	Haemoproteidae	Haemoproteus	Haemoproteus sp. OTSCO02
1979314	Aconoidasida	Haemosporida	Haemoproteidae	Haemoproteus	Haemoproteus sp. OTULEM02
2591348	Aconoidasida	Haemosporida	Haemoproteidae	Haemoproteus	Haemoproteus sp. OTUSUN02
707916	Aconoidasida	Haemosporida	Haemoproteidae	Haemoproteus	Haemoproteus sp. OZ02DR21
1539469	Aconoidasida	Haemosporida	Haemoproteidae	Haemoproteus	Haemoproteus sp. OZ10
707919	Aconoidasida	Haemosporida	Haemoproteidae	Haemoproteus	Haemoproteus sp. OZ10OZ01
1539470	Aconoidasida	Haemosporida	Haemoproteidae	Haemoproteus	Haemoproteus sp. OZ12
707920	Aconoidasida	Haemosporida	Haemoproteidae	Haemoproteus	Haemoproteus sp. OZ12OZ01
707922	Aconoidasida	Haemosporida	Haemoproteidae	Haemoproteus	Haemoproteus sp. OZ17CCVO
1539471	Aconoidasida	Haemosporida	Haemoproteidae	Haemoproteus	Haemoproteus sp. OZ26
1539472	Aconoidasida	Haemosporida	Haemoproteidae	Haemoproteus	Haemoproteus sp. OZ49
1535762	Aconoidasida	Haemosporida	Haemoproteidae	Haemoproteus	Haemoproteus sp. OZ53
370059	Aconoidasida	Haemosporida	Haemoproteidae	Haemoproteus	Haemoproteus sp. PABY01
370062	Aconoidasida	Haemosporida	Haemoproteidae	Haemoproteus	Haemoproteus sp. PABY04
370063	Aconoidasida	Haemosporida	Haemoproteidae	Haemoproteus	Haemoproteus sp. PABY06
1971224	Aconoidasida	Haemosporida	Haemoproteidae	Haemoproteus	Haemoproteus sp. PACCAL03
1971225	Aconoidasida	Haemosporida	Haemoproteidae	Haemoproteus	Haemoproteus sp. PACCAL04
2099609	Aconoidasida	Haemosporida	Haemoproteidae	Haemoproteus	Haemoproteus sp. PADOM05
981362	Aconoidasida	Haemosporida	Haemoproteidae	Haemoproteus	Haemoproteus sp. PADOM23
2820738	Aconoidasida	Haemosporida	Haemoproteidae	Haemoproteus	Haemoproteus sp. PADOM39
685712	Aconoidasida	Haemosporida	Haemoproteidae	Haemoproteus	Haemoproteus sp. PAHIS 01
687791	Aconoidasida	Haemosporida	Haemoproteidae	Haemoproteus	Haemoproteus sp. PAHIS1
1716057	Aconoidasida	Haemosporida	Haemoproteidae	Haemoproteus	Haemoproteus sp. PAMA01
1716058	Aconoidasida	Haemosporida	Haemoproteidae	Haemoproteus	Haemoproteus sp. PAMA02
1380812	Aconoidasida	Haemosporida	Haemoproteidae	Haemoproteus	Haemoproteus sp. PAPOLY 01
1030172	Aconoidasida	Haemosporida	Haemoproteidae	Haemoproteus	Haemoproteus sp. PARCAE1
370064	Aconoidasida	Haemosporida	Haemoproteidae	Haemoproteus	Haemoproteus sp. PARUS5
1851025	Aconoidasida	Haemosporida	Haemoproteidae	Haemoproteus	Haemoproteus sp. PARUS65
2820739	Aconoidasida	Haemosporida	Haemoproteidae	Haemoproteus	Haemoproteus sp. PASDIF01
2769102	Aconoidasida	Haemosporida	Haemoproteidae	Haemoproteus	Haemoproteus sp. PASDIF05
2769103	Aconoidasida	Haemosporida	Haemoproteidae	Haemoproteus	Haemoproteus sp. PASDIF06
2769104	Aconoidasida	Haemosporida	Haemoproteidae	Haemoproteus	Haemoproteus sp. PASDIF07
1514692	Aconoidasida	Haemosporida	Haemoproteidae	Haemoproteus	Haemoproteus sp. PE101
1514693	Aconoidasida	Haemosporida	Haemoproteidae	Haemoproteus	Haemoproteus sp. PE112
1523851	Aconoidasida	Haemosporida	Haemoproteidae	Haemoproteus	Haemoproteus sp. PELCAP01
1622001	Aconoidasida	Haemosporida	Haemoproteidae	Haemoproteus	Haemoproteus sp. PEN030H
1380813	Aconoidasida	Haemosporida	Haemoproteidae	Haemoproteus	Haemoproteus sp. PENELOPE 01
2099614	Aconoidasida	Haemosporida	Haemoproteidae	Haemoproteus	Haemoproteus sp. PEPET02
2591349	Aconoidasida	Haemosporida	Haemoproteidae	Haemoproteus	Haemoproteus sp. PHOBAD01
1716060	Aconoidasida	Haemosporida	Haemoproteidae	Haemoproteus	Haemoproteus sp. PHPR03
687792	Aconoidasida	Haemosporida	Haemoproteidae	Haemoproteus	Haemoproteus sp. PICAN02
2588822	Aconoidasida	Haemosporida	Haemoproteidae	Haemoproteus	Haemoproteus sp. PICVIL01
1616145	Aconoidasida	Haemosporida	Haemoproteidae	Haemoproteus	Haemoproteus sp. PINTAIL29
1616147	Aconoidasida	Haemosporida	Haemoproteidae	Haemoproteus	Haemoproteus sp. PINTAIL31
2018529	Aconoidasida	Haemosporida	Haemoproteidae	Haemoproteus	Haemoproteus sp. PIRLUD02
2588828	Aconoidasida	Haemosporida	Haemoproteidae	Haemoproteus	Haemoproteus sp. PIRLUD07
1688636	Aconoidasida	Haemosporida	Haemoproteidae	Haemoproteus	Haemoproteus sp. PL-2015
1892092	Aconoidasida	Haemosporida	Haemoproteidae	Haemoproteus	Haemoproteus sp. PLOCUC05
2769105	Aconoidasida	Haemosporida	Haemoproteidae	Haemoproteus	Haemoproteus sp. PLOCUC07
2769106	Aconoidasida	Haemosporida	Haemoproteidae	Haemoproteus	Haemoproteus sp. PLOCUC09
1892094	Aconoidasida	Haemosporida	Haemoproteidae	Haemoproteus	Haemoproteus sp. PLONIG07
2769110	Aconoidasida	Haemosporida	Haemoproteidae	Haemoproteus	Haemoproteus sp. PLOVEL02
707925	Aconoidasida	Haemosporida	Haemoproteidae	Haemoproteus	Haemoproteus sp. PR141
2769111	Aconoidasida	Haemosporida	Haemoproteidae	Haemoproteus	Haemoproteus sp. PRISUB01
1232630	Aconoidasida	Haemosporida	Haemoproteidae	Haemoproteus	Haemoproteus sp. PS-2012
1199211	Aconoidasida	Haemosporida	Haemoproteidae	Haemoproteus	Haemoproteus sp. PTIVIC02
1523852	Aconoidasida	Haemosporida	Haemoproteidae	Haemoproteus	Haemoproteus sp. PYCBRU01
1523853	Aconoidasida	Haemosporida	Haemoproteidae	Haemoproteus	Haemoproteus sp. PYCCYA01
1523854	Aconoidasida	Haemosporida	Haemoproteidae	Haemoproteus	Haemoproteus sp. PYCMEL02
685711	Aconoidasida	Haemosporida	Haemoproteidae	Haemoproteus	Haemoproteus sp. Padom 22
331614	Aconoidasida	Haemosporida	Haemoproteidae	Haemoproteus	Haemoproteus sp. Padom3
370065	Aconoidasida	Haemosporida	Haemoproteidae	Haemoproteus	Haemoproteus sp. RBS1
409074	Aconoidasida	Haemosporida	Haemoproteidae	Haemoproteus	Haemoproteus sp. REB1
409075	Aconoidasida	Haemosporida	Haemoproteidae	Haemoproteus	Haemoproteus sp. REB2
409076	Aconoidasida	Haemosporida	Haemoproteidae	Haemoproteus	Haemoproteus sp. REB3
409077	Aconoidasida	Haemosporida	Haemoproteidae	Haemoproteus	Haemoproteus sp. REB4
409078	Aconoidasida	Haemosporida	Haemoproteidae	Haemoproteus	Haemoproteus sp. REB5
409080	Aconoidasida	Haemosporida	Haemoproteidae	Haemoproteus	Haemoproteus sp. RECOB2
370069	Aconoidasida	Haemosporida	Haemoproteidae	Haemoproteus	Haemoproteus sp. ROFI2
1849097	Aconoidasida	Haemosporida	Haemoproteidae	Haemoproteus	Haemoproteus sp. RUDTURN01
1819239	Aconoidasida	Haemosporida	Haemoproteidae	Haemoproteus	Haemoproteus sp. RV-2016a
706200	Aconoidasida	Haemosporida	Haemoproteidae	Haemoproteus	Haemoproteus sp. RW 4
131563	Aconoidasida	Haemosporida	Haemoproteidae	Haemoproteus	Haemoproteus sp. RW1
370071	Aconoidasida	Haemosporida	Haemoproteidae	Haemoproteus	Haemoproteus sp. RW3
1492941	Aconoidasida	Haemosporida	Haemoproteidae	Haemoproteus	Haemoproteus sp. Ryni
1622002	Aconoidasida	Haemosporida	Haemoproteidae	Haemoproteus	Haemoproteus sp. SAN007H
1849098	Aconoidasida	Haemosporida	Haemoproteidae	Haemoproteus	Haemoproteus sp. SANDPLOV01
1461392	Aconoidasida	Haemosporida	Haemoproteidae	Haemoproteus	Haemoproteus sp. SB-2014
1490914	Aconoidasida	Haemosporida	Haemoproteidae	Haemoproteus	Haemoproteus sp. SCG-2014a
1849099	Aconoidasida	Haemosporida	Haemoproteidae	Haemoproteus	Haemoproteus sp. SDLG01
1380814	Aconoidasida	Haemosporida	Haemoproteidae	Haemoproteus	Haemoproteus sp. SERCIN 01
1199212	Aconoidasida	Haemosporida	Haemoproteidae	Haemoproteus	Haemoproteus sp. SERCIT01
687793	Aconoidasida	Haemosporida	Haemoproteidae	Haemoproteus	Haemoproteus sp. SFC9
2588831	Aconoidasida	Haemosporida	Haemoproteidae	Haemoproteus	Haemoproteus sp. SIAMEX05
580627	Aconoidasida	Haemosporida	Haemoproteidae	Haemoproteus	Haemoproteus sp. SIGua1
580628	Aconoidasida	Haemosporida	Haemoproteidae	Haemoproteus	Haemoproteus sp. SIGua2
2099617	Aconoidasida	Haemosporida	Haemoproteidae	Haemoproteus	Haemoproteus sp. SITEP01
1151048	Aconoidasida	Haemosporida	Haemoproteidae	Haemoproteus	Haemoproteus sp. SITTAKRU1
1151049	Aconoidasida	Haemosporida	Haemoproteidae	Haemoproteus	Haemoproteus sp. SITTAKRU2
531341	Aconoidasida	Haemosporida	Haemoproteidae	Haemoproteus	Haemoproteus sp. SJOW25660B
2478982	Aconoidasida	Haemosporida	Haemoproteidae	Haemoproteus	Haemoproteus sp. SO-01
2478988	Aconoidasida	Haemosporida	Haemoproteidae	Haemoproteus	Haemoproteus sp. SO-02
2478993	Aconoidasida	Haemosporida	Haemoproteidae	Haemoproteus	Haemoproteus sp. SO-03
2478997	Aconoidasida	Haemosporida	Haemoproteidae	Haemoproteus	Haemoproteus sp. SO-04
2479000	Aconoidasida	Haemosporida	Haemoproteidae	Haemoproteus	Haemoproteus sp. SO-05
2479001	Aconoidasida	Haemosporida	Haemoproteidae	Haemoproteus	Haemoproteus sp. SO-06
2478981	Aconoidasida	Haemosporida	Haemoproteidae	Haemoproteus	Haemoproteus sp. SOS-01
2478983	Aconoidasida	Haemosporida	Haemoproteidae	Haemoproteus	Haemoproteus sp. SOS-02
2478986	Aconoidasida	Haemosporida	Haemoproteidae	Haemoproteus	Haemoproteus sp. SOS-04
2478987	Aconoidasida	Haemosporida	Haemoproteidae	Haemoproteus	Haemoproteus sp. SOS-05
2478996	Aconoidasida	Haemosporida	Haemoproteidae	Haemoproteus	Haemoproteus sp. SOS-06
2820740	Aconoidasida	Haemosporida	Haemoproteidae	Haemoproteus	Haemoproteus sp. SPISEN06
531342	Aconoidasida	Haemosporida	Haemoproteidae	Haemoproteus	Haemoproteus sp. SPOW16
531343	Aconoidasida	Haemosporida	Haemoproteidae	Haemoproteus	Haemoproteus sp. SPOW4
580629	Aconoidasida	Haemosporida	Haemoproteidae	Haemoproteus	Haemoproteus sp. SSFL03Ven
580630	Aconoidasida	Haemosporida	Haemoproteidae	Haemoproteus	Haemoproteus sp. SSFL05Ven
580631	Aconoidasida	Haemosporida	Haemoproteidae	Haemoproteus	Haemoproteus sp. SSFL06Ven
580632	Aconoidasida	Haemosporida	Haemoproteidae	Haemoproteus	Haemoproteus sp. SSMP07Ven
2820741	Aconoidasida	Haemosporida	Haemoproteidae	Haemoproteus	Haemoproteus sp. STRSEM01
1979315	Aconoidasida	Haemosporida	Haemoproteidae	Haemoproteus	Haemoproteus sp. STRURA02
409081	Aconoidasida	Haemosporida	Haemoproteidae	Haemoproteus	Haemoproteus sp. SW4
382718	Aconoidasida	Haemosporida	Haemoproteidae	Haemoproteus	Haemoproteus sp. SWTH-1
382720	Aconoidasida	Haemosporida	Haemoproteidae	Haemoproteus	Haemoproteus sp. SWTH-3
706203	Aconoidasida	Haemosporida	Haemoproteidae	Haemoproteus	Haemoproteus sp. SYAT 31
706204	Aconoidasida	Haemosporida	Haemoproteidae	Haemoproteus	Haemoproteus sp. SYAT 32
706205	Aconoidasida	Haemosporida	Haemoproteidae	Haemoproteus	Haemoproteus sp. SYAT 33
706206	Aconoidasida	Haemosporida	Haemoproteidae	Haemoproteus	Haemoproteus sp. SYAT 34
706207	Aconoidasida	Haemosporida	Haemoproteidae	Haemoproteus	Haemoproteus sp. SYAT 35
282519	Aconoidasida	Haemosporida	Haemoproteidae	Haemoproteus	Haemoproteus sp. SYAT1
282517	Aconoidasida	Haemosporida	Haemoproteidae	Haemoproteus	Haemoproteus sp. SYAT16
282516	Aconoidasida	Haemosporida	Haemoproteidae	Haemoproteus	Haemoproteus sp. SYAT2
317788	Aconoidasida	Haemosporida	Haemoproteidae	Haemoproteus	Haemoproteus sp. SYAT26
317790	Aconoidasida	Haemosporida	Haemoproteidae	Haemoproteus	Haemoproteus sp. SYAT29
282520	Aconoidasida	Haemosporida	Haemoproteidae	Haemoproteus	Haemoproteus sp. SYAT3
752121	Aconoidasida	Haemosporida	Haemoproteidae	Haemoproteus	Haemoproteus sp. SYAT30
752122	Aconoidasida	Haemosporida	Haemoproteidae	Haemoproteus	Haemoproteus sp. SYAT31
752123	Aconoidasida	Haemosporida	Haemoproteidae	Haemoproteus	Haemoproteus sp. SYAT32
752125	Aconoidasida	Haemosporida	Haemoproteidae	Haemoproteus	Haemoproteus sp. SYAT34
752126	Aconoidasida	Haemosporida	Haemoproteidae	Haemoproteus	Haemoproteus sp. SYAT35
317776	Aconoidasida	Haemosporida	Haemoproteidae	Haemoproteus	Haemoproteus sp. SYAT4
282518	Aconoidasida	Haemosporida	Haemoproteidae	Haemoproteus	Haemoproteus sp. SYAT7
317778	Aconoidasida	Haemosporida	Haemoproteidae	Haemoproteus	Haemoproteus sp. SYAT9
706208	Aconoidasida	Haemosporida	Haemoproteidae	Haemoproteus	Haemoproteus sp. SYBOR 29
706209	Aconoidasida	Haemosporida	Haemoproteidae	Haemoproteus	Haemoproteus sp. SYBOR 30
1306392	Aconoidasida	Haemosporida	Haemoproteidae	Haemoproteus	Haemoproteus sp. SYBOR1.SPAIN
370073	Aconoidasida	Haemosporida	Haemoproteidae	Haemoproteus	Haemoproteus sp. SYBOR4
1159282	Aconoidasida	Haemosporida	Haemoproteidae	Haemoproteus	Haemoproteus sp. SYMEL1
370074	Aconoidasida	Haemosporida	Haemoproteidae	Haemoproteus	Haemoproteus sp. SYNIS1
1219814	Aconoidasida	Haemosporida	Haemoproteidae	Haemoproteus	Haemoproteus sp. Streptopelia orientalis 1
1219815	Aconoidasida	Haemosporida	Haemoproteidae	Haemoproteus	Haemoproteus sp. Streptopelia orientalis 5
2588834	Aconoidasida	Haemosporida	Haemoproteidae	Haemoproteus	Haemoproteus sp. TACTHA02
1849100	Aconoidasida	Haemosporida	Haemoproteidae	Haemoproteus	Haemoproteus sp. TATTLR01
2478991	Aconoidasida	Haemosporida	Haemoproteidae	Haemoproteus	Haemoproteus sp. TF-01
2478994	Aconoidasida	Haemosporida	Haemoproteidae	Haemoproteus	Haemoproteus sp. TF-04
1472038	Aconoidasida	Haemosporida	Haemoproteidae	Haemoproteus	Haemoproteus sp. TLG-2014
369929	Aconoidasida	Haemosporida	Haemoproteidae	Haemoproteus	Haemoproteus sp. TM1
1535763	Aconoidasida	Haemosporida	Haemoproteidae	Haemoproteus	Haemoproteus sp. TN24
1735066	Aconoidasida	Haemosporida	Haemoproteidae	Haemoproteus	Haemoproteus sp. TODSAN01
2834855	Aconoidasida	Haemosporida	Haemoproteidae	Haemoproteus	Haemoproteus sp. TOXRUF01
1199214	Aconoidasida	Haemosporida	Haemoproteidae	Haemoproteus	Haemoproteus sp. TRECAP01
1199215	Aconoidasida	Haemosporida	Haemoproteidae	Haemoproteus	Haemoproteus sp. TRECAP02
1199218	Aconoidasida	Haemosporida	Haemoproteidae	Haemoproteus	Haemoproteus sp. TRECAP06
1199219	Aconoidasida	Haemosporida	Haemoproteidae	Haemoproteus	Haemoproteus sp. TRECAP07
2478992	Aconoidasida	Haemosporida	Haemoproteidae	Haemoproteus	Haemoproteus sp. TS-01
1502668	Aconoidasida	Haemosporida	Haemoproteidae	Haemoproteus	Haemoproteus sp. TS-2014a
1892098	Aconoidasida	Haemosporida	Haemoproteidae	Haemoproteus	Haemoproteus sp. TURAFE02
370075	Aconoidasida	Haemosporida	Haemoproteidae	Haemoproteus	Haemoproteus sp. TURDUS3
1892099	Aconoidasida	Haemosporida	Haemoproteidae	Haemoproteus	Haemoproteus sp. TUROLI05
2018538	Aconoidasida	Haemosporida	Haemoproteidae	Haemoproteus	Haemoproteus sp. TYRVOC01
1151050	Aconoidasida	Haemosporida	Haemoproteidae	Haemoproteus	Haemoproteus sp. TYTAL1
1151051	Aconoidasida	Haemosporida	Haemoproteidae	Haemoproteus	Haemoproteus sp. TYTAL2
2591350	Aconoidasida	Haemosporida	Haemoproteidae	Haemoproteus	Haemoproteus sp. TYTAL3
2591351	Aconoidasida	Haemosporida	Haemoproteidae	Haemoproteus	Haemoproteus sp. TYTAL4
2591352	Aconoidasida	Haemosporida	Haemoproteidae	Haemoproteus	Haemoproteus sp. TYTAL5
999120	Aconoidasida	Haemosporida	Haemoproteidae	Haemoproteus	Haemoproteus sp. Toc-13
999121	Aconoidasida	Haemosporida	Haemoproteidae	Haemoproteus	Haemoproteus sp. Toc-20
999122	Aconoidasida	Haemosporida	Haemoproteidae	Haemoproteus	Haemoproteus sp. Toc-22
999123	Aconoidasida	Haemosporida	Haemoproteidae	Haemoproteus	Haemoproteus sp. Toc-26
999124	Aconoidasida	Haemosporida	Haemoproteidae	Haemoproteus	Haemoproteus sp. Toc-29
999125	Aconoidasida	Haemosporida	Haemoproteidae	Haemoproteus	Haemoproteus sp. Toc-7
999126	Aconoidasida	Haemosporida	Haemoproteidae	Haemoproteus	Haemoproteus sp. Toc1
999127	Aconoidasida	Haemosporida	Haemoproteidae	Haemoproteus	Haemoproteus sp. Toc2
999128	Aconoidasida	Haemosporida	Haemoproteidae	Haemoproteus	Haemoproteus sp. Toc3
999129	Aconoidasida	Haemosporida	Haemoproteidae	Haemoproteus	Haemoproteus sp. Toc5
356704	Aconoidasida	Haemosporida	Haemoproteidae	Haemoproteus	Haemoproteus sp. U38
356706	Aconoidasida	Haemosporida	Haemoproteidae	Haemoproteus	Haemoproteus sp. U40
356710	Aconoidasida	Haemosporida	Haemoproteidae	Haemoproteus	Haemoproteus sp. U44
356714	Aconoidasida	Haemosporida	Haemoproteidae	Haemoproteus	Haemoproteus sp. U48
1399960	Aconoidasida	Haemosporida	Haemoproteidae	Haemoproteus	Haemoproteus sp. VAE-2013
1622004	Aconoidasida	Haemosporida	Haemoproteidae	Haemoproteus	Haemoproteus sp. VAN005H
1622005	Aconoidasida	Haemosporida	Haemoproteidae	Haemoproteus	Haemoproteus sp. VAN020H
1535272	Aconoidasida	Haemosporida	Haemoproteidae	Haemoproteus	Haemoproteus sp. VEPER02
2018541	Aconoidasida	Haemosporida	Haemoproteidae	Haemoproteus	Haemoproteus sp. VIGIL07
2588835	Aconoidasida	Haemosporida	Haemoproteidae	Haemoproteus	Haemoproteus sp. VIGIL09
2834856	Aconoidasida	Haemosporida	Haemoproteidae	Haemoproteus	Haemoproteus sp. VIGRI02
409083	Aconoidasida	Haemosporida	Haemoproteidae	Haemoproteus	Haemoproteus sp. VILWE1
409084	Aconoidasida	Haemosporida	Haemoproteidae	Haemoproteus	Haemoproteus sp. VILWE2
2506462	Aconoidasida	Haemosporida	Haemoproteidae	Haemoproteus	Haemoproteus sp. VIMWE1
2834857	Aconoidasida	Haemosporida	Haemoproteidae	Haemoproteus	Haemoproteus sp. VIOLI11
1380815	Aconoidasida	Haemosporida	Haemoproteidae	Haemoproteus	Haemoproteus sp. VIREO 01
2018544	Aconoidasida	Haemosporida	Haemoproteidae	Haemoproteus	Haemoproteus sp. VIRPLU04
671290	Aconoidasida	Haemosporida	Haemoproteidae	Haemoproteus	Haemoproteus sp. VN1Hb
671292	Aconoidasida	Haemosporida	Haemoproteidae	Haemoproteus	Haemoproteus sp. VN1Hd
671294	Aconoidasida	Haemosporida	Haemoproteidae	Haemoproteus	Haemoproteus sp. VN1Hf
671297	Aconoidasida	Haemosporida	Haemoproteidae	Haemoproteus	Haemoproteus sp. VN4H
570753	Aconoidasida	Haemosporida	Haemoproteidae	Haemoproteus	Haemoproteus sp. WAH10
570754	Aconoidasida	Haemosporida	Haemoproteidae	Haemoproteus	Haemoproteus sp. WAH11
570758	Aconoidasida	Haemosporida	Haemoproteidae	Haemoproteus	Haemoproteus sp. WAH15
570761	Aconoidasida	Haemosporida	Haemoproteidae	Haemoproteus	Haemoproteus sp. WAH18
570762	Aconoidasida	Haemosporida	Haemoproteidae	Haemoproteus	Haemoproteus sp. WAH19
570764	Aconoidasida	Haemosporida	Haemoproteidae	Haemoproteus	Haemoproteus sp. WAH20
570765	Aconoidasida	Haemosporida	Haemoproteidae	Haemoproteus	Haemoproteus sp. WAH21
570767	Aconoidasida	Haemosporida	Haemoproteidae	Haemoproteus	Haemoproteus sp. WAH23
570770	Aconoidasida	Haemosporida	Haemoproteidae	Haemoproteus	Haemoproteus sp. WAH26
570771	Aconoidasida	Haemosporida	Haemoproteidae	Haemoproteus	Haemoproteus sp. WAH27
570775	Aconoidasida	Haemosporida	Haemoproteidae	Haemoproteus	Haemoproteus sp. WAH30
570776	Aconoidasida	Haemosporida	Haemoproteidae	Haemoproteus	Haemoproteus sp. WAH31
570777	Aconoidasida	Haemosporida	Haemoproteidae	Haemoproteus	Haemoproteus sp. WAH32
570781	Aconoidasida	Haemosporida	Haemoproteidae	Haemoproteus	Haemoproteus sp. WAH36
570785	Aconoidasida	Haemosporida	Haemoproteidae	Haemoproteus	Haemoproteus sp. WAH5
570787	Aconoidasida	Haemosporida	Haemoproteidae	Haemoproteus	Haemoproteus sp. WAH8
1503942	Aconoidasida	Haemosporida	Haemoproteidae	Haemoproteus	Haemoproteus sp. WAVI_CA_ELW_10H
1503943	Aconoidasida	Haemosporida	Haemoproteidae	Haemoproteus	Haemoproteus sp. WAVI_CA_ELW_11H
1503946	Aconoidasida	Haemosporida	Haemoproteidae	Haemoproteus	Haemoproteus sp. WAVI_CA_ELW_9H
131565	Aconoidasida	Haemosporida	Haemoproteidae	Haemoproteus	Haemoproteus sp. WW1
131566	Aconoidasida	Haemosporida	Haemoproteidae	Haemoproteus	Haemoproteus sp. WW2
370076	Aconoidasida	Haemosporida	Haemoproteidae	Haemoproteus	Haemoproteus sp. WW5
370077	Aconoidasida	Haemosporida	Haemoproteidae	Haemoproteus	Haemoproteus sp. WW6
409086	Aconoidasida	Haemosporida	Haemoproteidae	Haemoproteus	Haemoproteus sp. YEWE1
409087	Aconoidasida	Haemosporida	Haemoproteidae	Haemoproteus	Haemoproteus sp. YEWE2
863539	Aconoidasida	Haemosporida	Haemoproteidae	Haemoproteus	Haemoproteus sp. YU2MEX510
707927	Aconoidasida	Haemosporida	Haemoproteidae	Haemoproteus	Haemoproteus sp. YU3MEX63
370078	Aconoidasida	Haemosporida	Haemoproteidae	Haemoproteus	Haemoproteus sp. YWT3
580633	Aconoidasida	Haemosporida	Haemoproteidae	Haemoproteus	Haemoproteus sp. ZA16Peru
580634	Aconoidasida	Haemosporida	Haemoproteidae	Haemoproteus	Haemoproteus sp. ZA24Ecu
580635	Aconoidasida	Haemosporida	Haemoproteidae	Haemoproteus	Haemoproteus sp. ZA36Ecu
580636	Aconoidasida	Haemosporida	Haemoproteidae	Haemoproteus	Haemoproteus sp. ZACP3
580868	Aconoidasida	Haemosporida	Haemoproteidae	Haemoproteus	Haemoproteus sp. ZACP305Ven
580637	Aconoidasida	Haemosporida	Haemoproteidae	Haemoproteus	Haemoproteus sp. ZArC312
580638	Aconoidasida	Haemosporida	Haemoproteidae	Haemoproteus	Haemoproteus sp. ZArDR491
1322363	Aconoidasida	Haemosporida	Haemoproteidae	Haemoproteus	Haemoproteus sp. ZC1
1322364	Aconoidasida	Haemosporida	Haemoproteidae	Haemoproteus	Haemoproteus sp. ZC2
580869	Aconoidasida	Haemosporida	Haemoproteidae	Haemoproteus	Haemoproteus sp. ZM11Peru
580639	Aconoidasida	Haemosporida	Haemoproteidae	Haemoproteus	Haemoproteus sp. ZM17Peru
580870	Aconoidasida	Haemosporida	Haemoproteidae	Haemoproteus	Haemoproteus sp. ZMaMex
1199224	Aconoidasida	Haemosporida	Haemoproteidae	Haemoproteus	Haemoproteus sp. ZOSLAT05
1735067	Aconoidasida	Haemosporida	Haemoproteidae	Haemoproteus	Haemoproteus sp. ZOSLAT07
1897655	Aconoidasida	Haemosporida	Haemoproteidae	Haemoproteus	Haemoproteus sp. ZOSLAT08
1897656	Aconoidasida	Haemosporida	Haemoproteidae	Haemoproteus	Haemoproteus sp. ZOSLAT10
1897657	Aconoidasida	Haemosporida	Haemoproteidae	Haemoproteus	Haemoproteus sp. ZOSLAT11
1897658	Aconoidasida	Haemosporida	Haemoproteidae	Haemoproteus	Haemoproteus sp. ZOSXAN02
1897659	Aconoidasida	Haemosporida	Haemoproteidae	Haemoproteus	Haemoproteus sp. ZOSXAN03
1496748	Aconoidasida	Haemosporida	Haemoproteidae	Haemoproteus	Haemoproteus sp. ZYH-2013
656624	Aconoidasida	Haemosporida	Haemoproteidae	Haemoproteus	Haemoproteus sp. bird_sp.1
656625	Aconoidasida	Haemosporida	Haemoproteidae	Haemoproteus	Haemoproteus sp. bird_sp.2
1136900	Aconoidasida	Haemosporida	Haemoproteidae	Haemoproteus	Haemoproteus sp. ex Anthus campestris
1381474	Aconoidasida	Haemosporida	Haemoproteidae	Haemoproteus	Haemoproteus sp. ex Neothraupis fasciata
358440	Aconoidasida	Haemosporida	Haemoproteidae	Haemoproteus	Haemoproteus sp. ex Psarocolius montezuma
798199	Aconoidasida	Haemosporida	Haemoproteidae	Haemoproteus	Haemoproteus sp. hAAT1
798200	Aconoidasida	Haemosporida	Haemoproteidae	Haemoproteus	Haemoproteus sp. hAAT2
798201	Aconoidasida	Haemosporida	Haemoproteidae	Haemoproteus	Haemoproteus sp. hAAT3
798202	Aconoidasida	Haemosporida	Haemoproteidae	Haemoproteus	Haemoproteus sp. hAAT4
798203	Aconoidasida	Haemosporida	Haemoproteidae	Haemoproteus	Haemoproteus sp. hAAT5
798204	Aconoidasida	Haemosporida	Haemoproteidae	Haemoproteus	Haemoproteus sp. hAAT6
936438	Aconoidasida	Haemosporida	Haemoproteidae	Haemoproteus	Haemoproteus sp. hAPPAjS
1538683	Aconoidasida	Haemosporida	Haemoproteidae	Haemoproteus	Haemoproteus sp. hATT7
407993	Aconoidasida	Haemosporida	Haemoproteidae	Haemoproteus	Haemoproteus sp. hBLACA1
407995	Aconoidasida	Haemosporida	Haemoproteidae	Haemoproteus	Haemoproteus sp. hBLUTI1
330406	Aconoidasida	Haemosporida	Haemoproteidae	Haemoproteus	Haemoproteus sp. hCCF3
330407	Aconoidasida	Haemosporida	Haemoproteidae	Haemoproteus	Haemoproteus sp. hCCF5
1383423	Aconoidasida	Haemosporida	Haemoproteidae	Haemoproteus	Haemoproteus sp. hCIRCUM01
1383424	Aconoidasida	Haemosporida	Haemoproteidae	Haemoproteus	Haemoproteus sp. hCIRCUM02
1383426	Aconoidasida	Haemosporida	Haemoproteidae	Haemoproteus	Haemoproteus sp. hCIRCUM04
1383427	Aconoidasida	Haemosporida	Haemoproteidae	Haemoproteus	Haemoproteus sp. hCIRCUM05
330408	Aconoidasida	Haemosporida	Haemoproteidae	Haemoproteus	Haemoproteus sp. hCOLL2
1308948	Aconoidasida	Haemosporida	Haemoproteidae	Haemoproteus	Haemoproteus sp. hCWT2
257646	Aconoidasida	Haemosporida	Haemoproteidae	Haemoproteus	Haemoproteus sp. hCWT4
1304800	Aconoidasida	Haemosporida	Haemoproteidae	Haemoproteus	Haemoproteus sp. hDELURB11
407996	Aconoidasida	Haemosporida	Haemoproteidae	Haemoproteus	Haemoproteus sp. hDUNNO1
936439	Aconoidasida	Haemosporida	Haemoproteidae	Haemoproteus	Haemoproteus sp. hEUCHjT
1608735	Aconoidasida	Haemosporida	Haemoproteidae	Haemoproteus	Haemoproteus sp. hITCxPip01
765318	Aconoidasida	Haemosporida	Haemoproteidae	Haemoproteus	Haemoproteus sp. hLSVAH1
765320	Aconoidasida	Haemosporida	Haemoproteidae	Haemoproteus	Haemoproteus sp. hLSVAH11
765321	Aconoidasida	Haemosporida	Haemoproteidae	Haemoproteus	Haemoproteus sp. hLSVAH12
765322	Aconoidasida	Haemosporida	Haemoproteidae	Haemoproteus	Haemoproteus sp. hLSVAH2
765323	Aconoidasida	Haemosporida	Haemoproteidae	Haemoproteus	Haemoproteus sp. hLSVAH3
765325	Aconoidasida	Haemosporida	Haemoproteidae	Haemoproteus	Haemoproteus sp. hLSVAH5
765326	Aconoidasida	Haemosporida	Haemoproteidae	Haemoproteus	Haemoproteus sp. hLSVAH6
765328	Aconoidasida	Haemosporida	Haemoproteidae	Haemoproteus	Haemoproteus sp. hLSVAH8
765329	Aconoidasida	Haemosporida	Haemoproteidae	Haemoproteus	Haemoproteus sp. hLSVAH9
330409	Aconoidasida	Haemosporida	Haemoproteidae	Haemoproteus	Haemoproteus sp. hLULU1
1465593	Aconoidasida	Haemosporida	Haemoproteidae	Haemoproteus	Haemoproteus sp. hOTUSCO05
331513	Aconoidasida	Haemosporida	Haemoproteidae	Haemoproteus	Haemoproteus sp. hPFC1
330410	Aconoidasida	Haemosporida	Haemoproteidae	Haemoproteus	Haemoproteus sp. hRB1
257648	Aconoidasida	Haemosporida	Haemoproteidae	Haemoproteus	Haemoproteus sp. hROBIN1
330411	Aconoidasida	Haemosporida	Haemoproteidae	Haemoproteus	Haemoproteus sp. hROFI1
330412	Aconoidasida	Haemosporida	Haemoproteidae	Haemoproteus	Haemoproteus sp. hSFC1
330413	Aconoidasida	Haemosporida	Haemoproteidae	Haemoproteus	Haemoproteus sp. hSFC3
257647	Aconoidasida	Haemosporida	Haemoproteidae	Haemoproteus	Haemoproteus sp. hSISKIN1
936437	Aconoidasida	Haemosporida	Haemoproteidae	Haemoproteus	Haemoproteus sp. hSPHUjR
1308952	Aconoidasida	Haemosporida	Haemoproteidae	Haemoproteus	Haemoproteus sp. hSW1
1308954	Aconoidasida	Haemosporida	Haemoproteidae	Haemoproteus	Haemoproteus sp. hSYBOR01
330414	Aconoidasida	Haemosporida	Haemoproteidae	Haemoproteus	Haemoproteus sp. hTURDUS2
1308955	Aconoidasida	Haemosporida	Haemoproteidae	Haemoproteus	Haemoproteus sp. hYWT1
1559715	Aconoidasida	Haemosporida	Haemoproteidae	Haemoproteus	Haemoproteus sp. lineage EM00
1559716	Aconoidasida	Haemosporida	Haemoproteidae	Haemoproteus	Haemoproteus sp. lineage IN01
1689684	Aconoidasida	Haemosporida	Haemoproteidae	Haemoproteus	Haemoproteus sp. lineage IN04
1559717	Aconoidasida	Haemosporida	Haemoproteidae	Haemoproteus	Haemoproteus sp. lineage JA05
1559718	Aconoidasida	Haemosporida	Haemoproteidae	Haemoproteus	Haemoproteus sp. lineage JA08
1559719	Aconoidasida	Haemosporida	Haemoproteidae	Haemoproteus	Haemoproteus sp. lineage LA16
1559720	Aconoidasida	Haemosporida	Haemoproteidae	Haemoproteus	Haemoproteus sp. lineage MI03
1559721	Aconoidasida	Haemosporida	Haemoproteidae	Haemoproteus	Haemoproteus sp. lineage MI04
1559722	Aconoidasida	Haemosporida	Haemoproteidae	Haemoproteus	Haemoproteus sp. lineage OZ58
1559723	Aconoidasida	Haemosporida	Haemoproteidae	Haemoproteus	Haemoproteus sp. lineage YU06
709443	Aconoidasida	Haemosporida	Haemoproteidae	Haemoproteus	Haemoproteus sp. mosquito U128
709441	Aconoidasida	Haemosporida	Haemoproteidae	Haemoproteus	Haemoproteus sp. mosquito U29
709440	Aconoidasida	Haemosporida	Haemoproteidae	Haemoproteus	Haemoproteus sp. mosquito U8
709442	Aconoidasida	Haemosporida	Haemoproteidae	Haemoproteus	Haemoproteus sp. mosquito U94
1176435	Aconoidasida	Haemosporida	Haemoproteidae	Haemoproteus	Haemoproteus sp. mugla
2834862	Aconoidasida	Haemosporida	Haemoproteidae	Haemoproteus	Haemoproteus sp. nov_DUMCAR10
2834867	Aconoidasida	Haemosporida	Haemoproteidae	Haemoproteus	Haemoproteus sp. nov_VIOLI17
265296	Aconoidasida	Haemosporida	Haemoproteidae	Haemoproteus	Haemoproteus sp. strain KZ04
265298	Aconoidasida	Haemosporida	Haemoproteidae	Haemoproteus	Haemoproteus sp. strain LA13
265299	Aconoidasida	Haemosporida	Haemoproteidae	Haemoproteus	Haemoproteus sp. strain LA14
265301	Aconoidasida	Haemosporida	Haemoproteidae	Haemoproteus	Haemoproteus sp. strain NA06
265302	Aconoidasida	Haemosporida	Haemoproteidae	Haemoproteus	Haemoproteus sp. strain NA10
265303	Aconoidasida	Haemosporida	Haemoproteidae	Haemoproteus	Haemoproteus sp. strain NA12
265304	Aconoidasida	Haemosporida	Haemoproteidae	Haemoproteus	Haemoproteus sp. strain NA13
265305	Aconoidasida	Haemosporida	Haemoproteidae	Haemoproteus	Haemoproteus sp. strain NA14
301189	Aconoidasida	Haemosporida	Haemoproteidae	Haemoproteus	Haemoproteus sp. strain OZ12
265309	Aconoidasida	Haemosporida	Haemoproteidae	Haemoproteus	Haemoproteus sp. strain OZ13
301190	Aconoidasida	Haemosporida	Haemoproteidae	Haemoproteus	Haemoproteus sp. strain OZ15
301191	Aconoidasida	Haemosporida	Haemoproteidae	Haemoproteus	Haemoproteus sp. strain OZ16
301192	Aconoidasida	Haemosporida	Haemoproteidae	Haemoproteus	Haemoproteus sp. strain OZ17
265196	Aconoidasida	Haemosporida	Haemoproteidae	Haemoproteus	Haemoproteus sp. strain OZ26
301193	Aconoidasida	Haemosporida	Haemoproteidae	Haemoproteus	Haemoproteus sp. strain OZ27
301194	Aconoidasida	Haemosporida	Haemoproteidae	Haemoproteus	Haemoproteus sp. strain OZ28
301195	Aconoidasida	Haemosporida	Haemoproteidae	Haemoproteus	Haemoproteus sp. strain OZ29
265197	Aconoidasida	Haemosporida	Haemoproteidae	Haemoproteus	Haemoproteus sp. strain OZ30
265198	Aconoidasida	Haemosporida	Haemoproteidae	Haemoproteus	Haemoproteus sp. strain OZ32
265200	Aconoidasida	Haemosporida	Haemoproteidae	Haemoproteus	Haemoproteus sp. strain OZ34
301196	Aconoidasida	Haemosporida	Haemoproteidae	Haemoproteus	Haemoproteus sp. strain OZ43
265208	Aconoidasida	Haemosporida	Haemoproteidae	Haemoproteus	Haemoproteus sp. strain PR02
131376	Aconoidasida	Haemosporida	Haemoproteidae	Haemoproteus	Haemoproteus sylvae
2588639	Aconoidasida	Haemosporida	Haemoproteidae	Haemoproteus	Haemoproteus tinnunculi
379411	Aconoidasida	Haemosporida	Haemoproteidae	Haemoproteus	Haemoproteus turtur
543284	Aconoidasida	Haemosporida	Haemoproteidae	Haemoproteus	Haemoproteus vacuolatus
1393955	Aconoidasida	Haemosporida	Haemoproteidae	Haemoproteus	Haemoproteus witti
379416	Aconoidasida	Haemosporida	Haemoproteidae	Parahaemoproteus	Haemoproteus balmorali
379406	Aconoidasida	Haemosporida	Haemoproteidae	Parahaemoproteus	Haemoproteus lanii
389270	Aconoidasida	Haemosporida	Haemoproteidae	Parahaemoproteus	Haemoproteus minutus
379410	Aconoidasida	Haemosporida	Haemoproteidae	Parahaemoproteus	Haemoproteus syrnii
707206	Aconoidasida	Haemosporida	Haemoproteidae	Parahaemoproteus	Haemoproteus tartakovskyi
766196	Aconoidasida	Haemosporida	Haemoproteidae	Parahaemoproteus	Parahaemoproteus bird sp. 4 DCO-2010
766195	Aconoidasida	Haemosporida	Haemoproteidae	Parahaemoproteus	Parahaemoproteus bird sp. 5 DCO-2010
766197	Aconoidasida	Haemosporida	Haemoproteidae	Parahaemoproteus	Parahaemoproteus bird sp. 6 DCO-2010
1850929	Aconoidasida	Haemosporida	Haemoproteidae	Parahaemoproteus	Parahaemoproteus bukaka
498203	Aconoidasida	Haemosporida	Haemoproteidae	Parahaemoproteus	Parahaemoproteus coatneyi
379408	Aconoidasida	Haemosporida	Haemoproteidae	Parahaemoproteus	Parahaemoproteus passeris
1699097	Aconoidasida	Haemosporida	Haemoproteidae	Parahaemoproteus	Parahaemoproteus sp.
1714276	Aconoidasida	Haemosporida	Haemoproteidae	Parahaemoproteus	Parahaemoproteus sp. 1 MM-2015
1714278	Aconoidasida	Haemosporida	Haemoproteidae	Parahaemoproteus	Parahaemoproteus sp. 3 MM-2015
1714279	Aconoidasida	Haemosporida	Haemoproteidae	Parahaemoproteus	Parahaemoproteus sp. 4 MM-2015
1714280	Aconoidasida	Haemosporida	Haemoproteidae	Parahaemoproteus	Parahaemoproteus sp. 5 MM-2015
1714281	Aconoidasida	Haemosporida	Haemoproteidae	Parahaemoproteus	Parahaemoproteus sp. 6 MM-2015
1714282	Aconoidasida	Haemosporida	Haemoproteidae	Parahaemoproteus	Parahaemoproteus sp. 7 MM-2015
794961	Aconoidasida	Haemosporida	Haemoproteidae	Parahaemoproteus	Parahaemoproteus sp. ACC_KGM63
2588233	Aconoidasida	Haemosporida	Haemoproteidae	Parahaemoproteus	Parahaemoproteus sp. ALCPOI02
2588234	Aconoidasida	Haemosporida	Haemoproteidae	Parahaemoproteus	Parahaemoproteus sp. ALCPOI04
794962	Aconoidasida	Haemosporida	Haemoproteidae	Parahaemoproteus	Parahaemoproteus sp. AMKE_DR49
1959485	Aconoidasida	Haemosporida	Haemoproteidae	Parahaemoproteus	Parahaemoproteus sp. BTS05051
1959486	Aconoidasida	Haemosporida	Haemoproteidae	Parahaemoproteus	Parahaemoproteus sp. BTS07073
1959487	Aconoidasida	Haemosporida	Haemoproteidae	Parahaemoproteus	Parahaemoproteus sp. BTS08217
1959488	Aconoidasida	Haemosporida	Haemoproteidae	Parahaemoproteus	Parahaemoproteus sp. BTS0896
1716075	Aconoidasida	Haemosporida	Haemoproteidae	Parahaemoproteus	Parahaemoproteus sp. CAPU01
794964	Aconoidasida	Haemosporida	Haemoproteidae	Parahaemoproteus	Parahaemoproteus sp. CI2_C368
2588237	Aconoidasida	Haemosporida	Haemoproteidae	Parahaemoproteus	Parahaemoproteus sp. COLELP01
1539139	Aconoidasida	Haemosporida	Haemoproteidae	Parahaemoproteus	Parahaemoproteus sp. CP-2014
2588238	Aconoidasida	Haemosporida	Haemoproteidae	Parahaemoproteus	Parahaemoproteus sp. CYOPAL01
794965	Aconoidasida	Haemosporida	Haemoproteidae	Parahaemoproteus	Parahaemoproteus sp. DR01_DR20
794966	Aconoidasida	Haemosporida	Haemoproteidae	Parahaemoproteus	Parahaemoproteus sp. DR03_DR35
794967	Aconoidasida	Haemosporida	Haemoproteidae	Parahaemoproteus	Parahaemoproteus sp. DR05_DR90
1716076	Aconoidasida	Haemosporida	Haemoproteidae	Parahaemoproteus	Parahaemoproteus sp. EMPU01
1843713	Aconoidasida	Haemosporida	Haemoproteidae	Parahaemoproteus	Parahaemoproteus sp. EUDRUB01
656586	Aconoidasida	Haemosporida	Haemoproteidae	Parahaemoproteus	Parahaemoproteus sp. FALC10
656587	Aconoidasida	Haemosporida	Haemoproteidae	Parahaemoproteus	Parahaemoproteus sp. FALC11
656588	Aconoidasida	Haemosporida	Haemoproteidae	Parahaemoproteus	Parahaemoproteus sp. FALC6
656589	Aconoidasida	Haemosporida	Haemoproteidae	Parahaemoproteus	Parahaemoproteus sp. FALC7
2588239	Aconoidasida	Haemosporida	Haemoproteidae	Parahaemoproteus	Parahaemoproteus sp. GARDEL01
1314497	Aconoidasida	Haemosporida	Haemoproteidae	Parahaemoproteus	Parahaemoproteus sp. H-T001
1314499	Aconoidasida	Haemosporida	Haemoproteidae	Parahaemoproteus	Parahaemoproteus sp. H-T003
1314500	Aconoidasida	Haemosporida	Haemoproteidae	Parahaemoproteus	Parahaemoproteus sp. H-T005
1314502	Aconoidasida	Haemosporida	Haemoproteidae	Parahaemoproteus	Parahaemoproteus sp. H-T008
1314503	Aconoidasida	Haemosporida	Haemoproteidae	Parahaemoproteus	Parahaemoproteus sp. H-T012
1314504	Aconoidasida	Haemosporida	Haemoproteidae	Parahaemoproteus	Parahaemoproteus sp. H-T019
1314505	Aconoidasida	Haemosporida	Haemoproteidae	Parahaemoproteus	Parahaemoproteus sp. H-T020
1314506	Aconoidasida	Haemosporida	Haemoproteidae	Parahaemoproteus	Parahaemoproteus sp. H-T021
1314507	Aconoidasida	Haemosporida	Haemoproteidae	Parahaemoproteus	Parahaemoproteus sp. H-T024
1314508	Aconoidasida	Haemosporida	Haemoproteidae	Parahaemoproteus	Parahaemoproteus sp. H-T026
1314511	Aconoidasida	Haemosporida	Haemoproteidae	Parahaemoproteus	Parahaemoproteus sp. H-T046
1314512	Aconoidasida	Haemosporida	Haemoproteidae	Parahaemoproteus	Parahaemoproteus sp. H-T048
1314513	Aconoidasida	Haemosporida	Haemoproteidae	Parahaemoproteus	Parahaemoproteus sp. H-T049
1314514	Aconoidasida	Haemosporida	Haemoproteidae	Parahaemoproteus	Parahaemoproteus sp. H-T050
1314515	Aconoidasida	Haemosporida	Haemoproteidae	Parahaemoproteus	Parahaemoproteus sp. H-T051
1314517	Aconoidasida	Haemosporida	Haemoproteidae	Parahaemoproteus	Parahaemoproteus sp. H-T053
1314518	Aconoidasida	Haemosporida	Haemoproteidae	Parahaemoproteus	Parahaemoproteus sp. H-T061
1314519	Aconoidasida	Haemosporida	Haemoproteidae	Parahaemoproteus	Parahaemoproteus sp. H-T065
1314520	Aconoidasida	Haemosporida	Haemoproteidae	Parahaemoproteus	Parahaemoproteus sp. H-T066
1314521	Aconoidasida	Haemosporida	Haemoproteidae	Parahaemoproteus	Parahaemoproteus sp. H-T067
1314522	Aconoidasida	Haemosporida	Haemoproteidae	Parahaemoproteus	Parahaemoproteus sp. H-T069
1314523	Aconoidasida	Haemosporida	Haemoproteidae	Parahaemoproteus	Parahaemoproteus sp. H-T072
1314525	Aconoidasida	Haemosporida	Haemoproteidae	Parahaemoproteus	Parahaemoproteus sp. H-T075
1314526	Aconoidasida	Haemosporida	Haemoproteidae	Parahaemoproteus	Parahaemoproteus sp. H-T076
1314528	Aconoidasida	Haemosporida	Haemoproteidae	Parahaemoproteus	Parahaemoproteus sp. H-T080
1314529	Aconoidasida	Haemosporida	Haemoproteidae	Parahaemoproteus	Parahaemoproteus sp. H-T083
1314534	Aconoidasida	Haemosporida	Haemoproteidae	Parahaemoproteus	Parahaemoproteus sp. H-T089
1314537	Aconoidasida	Haemosporida	Haemoproteidae	Parahaemoproteus	Parahaemoproteus sp. H-T096
1314539	Aconoidasida	Haemosporida	Haemoproteidae	Parahaemoproteus	Parahaemoproteus sp. H-T107
1314540	Aconoidasida	Haemosporida	Haemoproteidae	Parahaemoproteus	Parahaemoproteus sp. H-T109
1314542	Aconoidasida	Haemosporida	Haemoproteidae	Parahaemoproteus	Parahaemoproteus sp. H-T113
1314544	Aconoidasida	Haemosporida	Haemoproteidae	Parahaemoproteus	Parahaemoproteus sp. H-T121
1314548	Aconoidasida	Haemosporida	Haemoproteidae	Parahaemoproteus	Parahaemoproteus sp. H-T126
1314551	Aconoidasida	Haemosporida	Haemoproteidae	Parahaemoproteus	Parahaemoproteus sp. H-T146
1314552	Aconoidasida	Haemosporida	Haemoproteidae	Parahaemoproteus	Parahaemoproteus sp. H-T150
1314553	Aconoidasida	Haemosporida	Haemoproteidae	Parahaemoproteus	Parahaemoproteus sp. H-T161
2588240	Aconoidasida	Haemosporida	Haemoproteidae	Parahaemoproteus	Parahaemoproteus sp. HYPLEU02
1552515	Aconoidasida	Haemosporida	Haemoproteidae	Parahaemoproteus	Parahaemoproteus sp. H_AFR111
1552517	Aconoidasida	Haemosporida	Haemoproteidae	Parahaemoproteus	Parahaemoproteus sp. H_AFR120
1552518	Aconoidasida	Haemosporida	Haemoproteidae	Parahaemoproteus	Parahaemoproteus sp. H_AFR121
1552519	Aconoidasida	Haemosporida	Haemoproteidae	Parahaemoproteus	Parahaemoproteus sp. H_AFR122
1552521	Aconoidasida	Haemosporida	Haemoproteidae	Parahaemoproteus	Parahaemoproteus sp. H_AFR130
1552522	Aconoidasida	Haemosporida	Haemoproteidae	Parahaemoproteus	Parahaemoproteus sp. H_AFR133
1552523	Aconoidasida	Haemosporida	Haemoproteidae	Parahaemoproteus	Parahaemoproteus sp. H_AFR137
1552524	Aconoidasida	Haemosporida	Haemoproteidae	Parahaemoproteus	Parahaemoproteus sp. H_AFR138
1552525	Aconoidasida	Haemosporida	Haemoproteidae	Parahaemoproteus	Parahaemoproteus sp. H_AFR139
1552527	Aconoidasida	Haemosporida	Haemoproteidae	Parahaemoproteus	Parahaemoproteus sp. H_AFR144
1552528	Aconoidasida	Haemosporida	Haemoproteidae	Parahaemoproteus	Parahaemoproteus sp. H_AFR148
1552530	Aconoidasida	Haemosporida	Haemoproteidae	Parahaemoproteus	Parahaemoproteus sp. H_AFR150
1552532	Aconoidasida	Haemosporida	Haemoproteidae	Parahaemoproteus	Parahaemoproteus sp. H_AFR153
1552535	Aconoidasida	Haemosporida	Haemoproteidae	Parahaemoproteus	Parahaemoproteus sp. H_AFR25
1552537	Aconoidasida	Haemosporida	Haemoproteidae	Parahaemoproteus	Parahaemoproteus sp. H_AFR34
1552547	Aconoidasida	Haemosporida	Haemoproteidae	Parahaemoproteus	Parahaemoproteus sp. H_AFR61
1552548	Aconoidasida	Haemosporida	Haemoproteidae	Parahaemoproteus	Parahaemoproteus sp. H_AFR62
1552551	Aconoidasida	Haemosporida	Haemoproteidae	Parahaemoproteus	Parahaemoproteus sp. H_AFR71
1552553	Aconoidasida	Haemosporida	Haemoproteidae	Parahaemoproteus	Parahaemoproteus sp. H_AFR73
1552558	Aconoidasida	Haemosporida	Haemoproteidae	Parahaemoproteus	Parahaemoproteus sp. H_AFR81
1552560	Aconoidasida	Haemosporida	Haemoproteidae	Parahaemoproteus	Parahaemoproteus sp. H_AFR85
1552564	Aconoidasida	Haemosporida	Haemoproteidae	Parahaemoproteus	Parahaemoproteus sp. H_BUL2_Hap_87
1552566	Aconoidasida	Haemosporida	Haemoproteidae	Parahaemoproteus	Parahaemoproteus sp. H_CYAOLI05_Hap_113
1552570	Aconoidasida	Haemosporida	Haemoproteidae	Parahaemoproteus	Parahaemoproteus sp. H_RBQ11_Hap_88
1552575	Aconoidasida	Haemosporida	Haemoproteidae	Parahaemoproteus	Parahaemoproteus sp. H_TERUF01_Hap_56
1552577	Aconoidasida	Haemosporida	Haemoproteidae	Parahaemoproteus	Parahaemoproteus sp. H_YEWE2_Hap_98
1552578	Aconoidasida	Haemosporida	Haemoproteidae	Parahaemoproteus	Parahaemoproteus sp. H_ZOSMAD01
2588241	Aconoidasida	Haemosporida	Haemoproteidae	Parahaemoproteus	Parahaemoproteus sp. IOLIND01
1959495	Aconoidasida	Haemosporida	Haemoproteidae	Parahaemoproteus	Parahaemoproteus sp. ITM016
794968	Aconoidasida	Haemosporida	Haemoproteidae	Parahaemoproteus	Parahaemoproteus sp. JA2_J503
794969	Aconoidasida	Haemosporida	Haemoproteidae	Parahaemoproteus	Parahaemoproteus sp. KZ04_MEX0
794971	Aconoidasida	Haemosporida	Haemoproteidae	Parahaemoproteus	Parahaemoproteus sp. LA01_CT21
794973	Aconoidasida	Haemosporida	Haemoproteidae	Parahaemoproteus	Parahaemoproteus sp. LA07_GD31
794974	Aconoidasida	Haemosporida	Haemoproteidae	Parahaemoproteus	Parahaemoproteus sp. LA19_SLMF
2588244	Aconoidasida	Haemosporida	Haemoproteidae	Parahaemoproteus	Parahaemoproteus sp. MONFAI02
794976	Aconoidasida	Haemosporida	Haemoproteidae	Parahaemoproteus	Parahaemoproteus sp. NA16_K65
1762899	Aconoidasida	Haemosporida	Haemoproteidae	Parahaemoproteus	Parahaemoproteus sp. NG-277
2650115	Aconoidasida	Haemosporida	Haemoproteidae	Parahaemoproteus	Parahaemoproteus sp. NG1813PH
2650116	Aconoidasida	Haemosporida	Haemoproteidae	Parahaemoproteus	Parahaemoproteus sp. NG1939PH
2650121	Aconoidasida	Haemosporida	Haemoproteidae	Parahaemoproteus	Parahaemoproteus sp. NG808PH
794978	Aconoidasida	Haemosporida	Haemoproteidae	Parahaemoproteus	Parahaemoproteus sp. OZ10_OZ01
794979	Aconoidasida	Haemosporida	Haemoproteidae	Parahaemoproteus	Parahaemoproteus sp. OZ13_OZ01
794980	Aconoidasida	Haemosporida	Haemoproteidae	Parahaemoproteus	Parahaemoproteus sp. OZ17_CCVO
794981	Aconoidasida	Haemosporida	Haemoproteidae	Parahaemoproteus	Parahaemoproteus sp. OZ21_GF7
1843714	Aconoidasida	Haemosporida	Haemoproteidae	Parahaemoproteus	Parahaemoproteus sp. PENOBS01
2163502	Aconoidasida	Haemosporida	Haemoproteidae	Parahaemoproteus	Parahaemoproteus sp. PERCAN06
2163505	Aconoidasida	Haemosporida	Haemoproteidae	Parahaemoproteus	Parahaemoproteus sp. PERCAN09
2588247	Aconoidasida	Haemosporida	Haemoproteidae	Parahaemoproteus	Parahaemoproteus sp. POMHOR01
794982	Aconoidasida	Haemosporida	Haemoproteidae	Parahaemoproteus	Parahaemoproteus sp. PR03_GF82
2588248	Aconoidasida	Haemosporida	Haemoproteidae	Parahaemoproteus	Parahaemoproteus sp. PYNJOC01
794983	Aconoidasida	Haemosporida	Haemoproteidae	Parahaemoproteus	Parahaemoproteus sp. RP02_CRC2
2588250	Aconoidasida	Haemosporida	Haemoproteidae	Parahaemoproteus	Parahaemoproteus sp. SHOMAJ03
656590	Aconoidasida	Haemosporida	Haemoproteidae	Parahaemoproteus	Parahaemoproteus sp. STRI16
656591	Aconoidasida	Haemosporida	Haemoproteidae	Parahaemoproteus	Parahaemoproteus sp. STRI17
656593	Aconoidasida	Haemosporida	Haemoproteidae	Parahaemoproteus	Parahaemoproteus sp. STRI19
656599	Aconoidasida	Haemosporida	Haemoproteidae	Parahaemoproteus	Parahaemoproteus sp. STRI26
656600	Aconoidasida	Haemosporida	Haemoproteidae	Parahaemoproteus	Parahaemoproteus sp. STRI27
2163512	Aconoidasida	Haemosporida	Haemoproteidae	Parahaemoproteus	Parahaemoproteus sp. TUMIG08
2163513	Aconoidasida	Haemosporida	Haemoproteidae	Parahaemoproteus	Parahaemoproteus sp. TUMIG21
2588251	Aconoidasida	Haemosporida	Haemoproteidae	Parahaemoproteus	Parahaemoproteus sp. TURMER01
2650760	Aconoidasida	Haemosporida	Haemoproteidae	Parahaemoproteus	Parahaemoproteus sp. VIOLI16
794984	Aconoidasida	Haemosporida	Haemoproteidae	Parahaemoproteus	Parahaemoproteus sp. YU3_MEX63
2163515	Aconoidasida	Haemosporida	Haemoproteidae	Parahaemoproteus	Parahaemoproteus sp. ZOLEU06
2588254	Aconoidasida	Haemosporida	Haemoproteidae	Parahaemoproteus	Parahaemoproteus sp. ZOSPAL01
2588255	Aconoidasida	Haemosporida	Haemoproteidae	Parahaemoproteus	Parahaemoproteus sp. ZOSPAL03
2588256	Aconoidasida	Haemosporida	Haemoproteidae	Parahaemoproteus	Parahaemoproteus sp. ZOSPAL04
656601	Aconoidasida	Haemosporida	Haemoproteidae	Parahaemoproteus	Parahaemoproteus sp. bird_sp.1
656602	Aconoidasida	Haemosporida	Haemoproteidae	Parahaemoproteus	Parahaemoproteus sp. bird_sp.10
656603	Aconoidasida	Haemosporida	Haemoproteidae	Parahaemoproteus	Parahaemoproteus sp. bird_sp.11
656604	Aconoidasida	Haemosporida	Haemoproteidae	Parahaemoproteus	Parahaemoproteus sp. bird_sp.12
656605	Aconoidasida	Haemosporida	Haemoproteidae	Parahaemoproteus	Parahaemoproteus sp. bird_sp.13
656606	Aconoidasida	Haemosporida	Haemoproteidae	Parahaemoproteus	Parahaemoproteus sp. bird_sp.14
656607	Aconoidasida	Haemosporida	Haemoproteidae	Parahaemoproteus	Parahaemoproteus sp. bird_sp.15
656608	Aconoidasida	Haemosporida	Haemoproteidae	Parahaemoproteus	Parahaemoproteus sp. bird_sp.16
656609	Aconoidasida	Haemosporida	Haemoproteidae	Parahaemoproteus	Parahaemoproteus sp. bird_sp.17
656610	Aconoidasida	Haemosporida	Haemoproteidae	Parahaemoproteus	Parahaemoproteus sp. bird_sp.18
656611	Aconoidasida	Haemosporida	Haemoproteidae	Parahaemoproteus	Parahaemoproteus sp. bird_sp.19
656612	Aconoidasida	Haemosporida	Haemoproteidae	Parahaemoproteus	Parahaemoproteus sp. bird_sp.2
656613	Aconoidasida	Haemosporida	Haemoproteidae	Parahaemoproteus	Parahaemoproteus sp. bird_sp.20
656614	Aconoidasida	Haemosporida	Haemoproteidae	Parahaemoproteus	Parahaemoproteus sp. bird_sp.21
656615	Aconoidasida	Haemosporida	Haemoproteidae	Parahaemoproteus	Parahaemoproteus sp. bird_sp.22
656616	Aconoidasida	Haemosporida	Haemoproteidae	Parahaemoproteus	Parahaemoproteus sp. bird_sp.23
656617	Aconoidasida	Haemosporida	Haemoproteidae	Parahaemoproteus	Parahaemoproteus sp. bird_sp.3
656618	Aconoidasida	Haemosporida	Haemoproteidae	Parahaemoproteus	Parahaemoproteus sp. bird_sp.4
656619	Aconoidasida	Haemosporida	Haemoproteidae	Parahaemoproteus	Parahaemoproteus sp. bird_sp.5
656620	Aconoidasida	Haemosporida	Haemoproteidae	Parahaemoproteus	Parahaemoproteus sp. bird_sp.6
656621	Aconoidasida	Haemosporida	Haemoproteidae	Parahaemoproteus	Parahaemoproteus sp. bird_sp.7
656622	Aconoidasida	Haemosporida	Haemoproteidae	Parahaemoproteus	Parahaemoproteus sp. bird_sp.8
656623	Aconoidasida	Haemosporida	Haemoproteidae	Parahaemoproteus	Parahaemoproteus sp. bird_sp.9
1804594	Aconoidasida	Haemosporida	Haemoproteidae	Parahaemoproteus	Parahaemoproteus sp. ex Vireo olivaceus
587284	Aconoidasida	Haemosporida	Haemoproteidae	Parahaemoproteus	Parahaemoproteus velans
587285	Aconoidasida	Haemosporida	Haemoproteidae	Parahaemoproteus	Parahaemoproteus vireonis
2138138	Aconoidasida	Haemosporida	Haemoproteidae	Simondia	Simondia SCG-2018a
2138137	Aconoidasida	Haemosporida	Haemoproteidae	Simondia	Simondia metchnikovi
763457	Aconoidasida	Haemosporida	Leucocytozoidae	Leucocytozoon	Leucocytozoon buteonis
1706394	Aconoidasida	Haemosporida	Leucocytozoidae	Leucocytozoon	Leucocytozoon californicus
211597	Aconoidasida	Haemosporida	Leucocytozoidae	Leucocytozoon	Leucocytozoon caulleryi
2038115	Aconoidasida	Haemosporida	Leucocytozoidae	Leucocytozoon	Leucocytozoon danilewskyi
195947	Aconoidasida	Haemosporida	Leucocytozoidae	Leucocytozoon	Leucocytozoon dubreuili
1244954	Aconoidasida	Haemosporida	Leucocytozoidae	Leucocytozoon	Leucocytozoon environmental sample
587282	Aconoidasida	Haemosporida	Leucocytozoidae	Leucocytozoon	Leucocytozoon fringillinarum
379412	Aconoidasida	Haemosporida	Leucocytozoidae	Leucocytozoon	Leucocytozoon gentili
2577046	Aconoidasida	Haemosporida	Leucocytozoidae	Leucocytozoon	Leucocytozoon grallariae
284629	Aconoidasida	Haemosporida	Leucocytozoidae	Leucocytozoon	Leucocytozoon lovati
393990	Aconoidasida	Haemosporida	Leucocytozoidae	Leucocytozoon	Leucocytozoon macleani
379413	Aconoidasida	Haemosporida	Leucocytozoidae	Leucocytozoon	Leucocytozoon majoris
2589745	Aconoidasida	Haemosporida	Leucocytozoidae	Leucocytozoon	Leucocytozoon neotropicalis
2571279	Aconoidasida	Haemosporida	Leucocytozoidae	Leucocytozoon	Leucocytozoon podargii
1587510	Aconoidasida	Haemosporida	Leucocytozoidae	Leucocytozoon	Leucocytozoon pterotenuis
1386168	Aconoidasida	Haemosporida	Leucocytozoidae	Leucocytozoon	Leucocytozoon quynzae
434249	Aconoidasida	Haemosporida	Leucocytozoidae	Leucocytozoon	Leucocytozoon sabrazesi
393989	Aconoidasida	Haemosporida	Leucocytozoidae	Leucocytozoon	Leucocytozoon schoutedeni
195948	Aconoidasida	Haemosporida	Leucocytozoidae	Leucocytozoon	Leucocytozoon simondi
1504291	Aconoidasida	Haemosporida	Leucocytozoidae	Leucocytozoon	Leucocytozoon sp.
1075178	Aconoidasida	Haemosporida	Leucocytozoidae	Leucocytozoon	Leucocytozoon sp. 1 ADP-2011
1354493	Aconoidasida	Haemosporida	Leucocytozoidae	Leucocytozoon	Leucocytozoon sp. 1 AY-2013
1896776	Aconoidasida	Haemosporida	Leucocytozoidae	Leucocytozoon	Leucocytozoon sp. 1 CGQ-2016
1382331	Aconoidasida	Haemosporida	Leucocytozoidae	Leucocytozoon	Leucocytozoon sp. 1 JM-2013
2708643	Aconoidasida	Haemosporida	Leucocytozoidae	Leucocytozoon	Leucocytozoon sp. 1 LNo-2020
1904372	Aconoidasida	Haemosporida	Leucocytozoidae	Leucocytozoon	Leucocytozoon sp. 1 SAH-2016
2733794	Aconoidasida	Haemosporida	Leucocytozoidae	Leucocytozoon	Leucocytozoon sp. 1 XHu-2020
2733795	Aconoidasida	Haemosporida	Leucocytozoidae	Leucocytozoon	Leucocytozoon sp. 10 XHu-2020
2733800	Aconoidasida	Haemosporida	Leucocytozoidae	Leucocytozoon	Leucocytozoon sp. 15 XHu-2020
2733801	Aconoidasida	Haemosporida	Leucocytozoidae	Leucocytozoon	Leucocytozoon sp. 16 XHu-2020
1075179	Aconoidasida	Haemosporida	Leucocytozoidae	Leucocytozoon	Leucocytozoon sp. 2 ADP-2011
1896777	Aconoidasida	Haemosporida	Leucocytozoidae	Leucocytozoon	Leucocytozoon sp. 2 CGQ-2016
1904373	Aconoidasida	Haemosporida	Leucocytozoidae	Leucocytozoon	Leucocytozoon sp. 2 SAH-2016
2733802	Aconoidasida	Haemosporida	Leucocytozoidae	Leucocytozoon	Leucocytozoon sp. 2 XHu-2020
2845233	Aconoidasida	Haemosporida	Leucocytozoidae	Leucocytozoon	Leucocytozoon sp. 20 VGha-2021
2845234	Aconoidasida	Haemosporida	Leucocytozoidae	Leucocytozoon	Leucocytozoon sp. 21 VGha-2021
498826	Aconoidasida	Haemosporida	Leucocytozoidae	Leucocytozoon	Leucocytozoon sp. 2109
498827	Aconoidasida	Haemosporida	Leucocytozoidae	Leucocytozoon	Leucocytozoon sp. 2208
2845236	Aconoidasida	Haemosporida	Leucocytozoidae	Leucocytozoon	Leucocytozoon sp. 23 VGha-2021
2845237	Aconoidasida	Haemosporida	Leucocytozoidae	Leucocytozoon	Leucocytozoon sp. 24 VGha-2021
2845238	Aconoidasida	Haemosporida	Leucocytozoidae	Leucocytozoon	Leucocytozoon sp. 25 VGha-2021
1075180	Aconoidasida	Haemosporida	Leucocytozoidae	Leucocytozoon	Leucocytozoon sp. 3 ADP-2011
1478651	Aconoidasida	Haemosporida	Leucocytozoidae	Leucocytozoon	Leucocytozoon sp. 3 FES-2014
2774212	Aconoidasida	Haemosporida	Leucocytozoidae	Leucocytozoon	Leucocytozoon sp. 3 JHa-2020
2845241	Aconoidasida	Haemosporida	Leucocytozoidae	Leucocytozoon	Leucocytozoon sp. 37 VGha-2021
1075181	Aconoidasida	Haemosporida	Leucocytozoidae	Leucocytozoon	Leucocytozoon sp. 4 ADP-2011
2774213	Aconoidasida	Haemosporida	Leucocytozoidae	Leucocytozoon	Leucocytozoon sp. 4 JHa-2020
2733804	Aconoidasida	Haemosporida	Leucocytozoidae	Leucocytozoon	Leucocytozoon sp. 4 XHu-2020
1075182	Aconoidasida	Haemosporida	Leucocytozoidae	Leucocytozoon	Leucocytozoon sp. 5 ADP-2011
1478649	Aconoidasida	Haemosporida	Leucocytozoidae	Leucocytozoon	Leucocytozoon sp. 5 FES-2014
2774214	Aconoidasida	Haemosporida	Leucocytozoidae	Leucocytozoon	Leucocytozoon sp. 5 JHa-2020
2733805	Aconoidasida	Haemosporida	Leucocytozoidae	Leucocytozoon	Leucocytozoon sp. 5 XHu-2020
1075183	Aconoidasida	Haemosporida	Leucocytozoidae	Leucocytozoon	Leucocytozoon sp. 6 ADP-2011
2733806	Aconoidasida	Haemosporida	Leucocytozoidae	Leucocytozoon	Leucocytozoon sp. 6 XHu-2020
2774216	Aconoidasida	Haemosporida	Leucocytozoidae	Leucocytozoon	Leucocytozoon sp. 7 JHa-2020
2733807	Aconoidasida	Haemosporida	Leucocytozoidae	Leucocytozoon	Leucocytozoon sp. 7 XHu-2020
2774217	Aconoidasida	Haemosporida	Leucocytozoidae	Leucocytozoon	Leucocytozoon sp. 8 JHa-2020
2733808	Aconoidasida	Haemosporida	Leucocytozoidae	Leucocytozoon	Leucocytozoon sp. 8 XHu-2020
693826	Aconoidasida	Haemosporida	Leucocytozoidae	Leucocytozoon	Leucocytozoon sp. 818
2163426	Aconoidasida	Haemosporida	Leucocytozoidae	Leucocytozoon	Leucocytozoon sp. ACAFLA03
2163427	Aconoidasida	Haemosporida	Leucocytozoidae	Leucocytozoon	Leucocytozoon sp. ACAFLA04
2169459	Aconoidasida	Haemosporida	Leucocytozoidae	Leucocytozoon	Leucocytozoon sp. ACFLA01
1582018	Aconoidasida	Haemosporida	Leucocytozoidae	Leucocytozoon	Leucocytozoon sp. ACGE01
1582019	Aconoidasida	Haemosporida	Leucocytozoidae	Leucocytozoon	Leucocytozoon sp. ACGE02
409088	Aconoidasida	Haemosporida	Leucocytozoidae	Leucocytozoon	Leucocytozoon sp. AFTRU1
409089	Aconoidasida	Haemosporida	Leucocytozoidae	Leucocytozoon	Leucocytozoon sp. AFTRU2
409090	Aconoidasida	Haemosporida	Leucocytozoidae	Leucocytozoon	Leucocytozoon sp. AFTRU3
1199225	Aconoidasida	Haemosporida	Leucocytozoidae	Leucocytozoon	Leucocytozoon sp. AILMEL01
2506467	Aconoidasida	Haemosporida	Leucocytozoidae	Leucocytozoon	Leucocytozoon sp. ALCLEU02
1127451	Aconoidasida	Haemosporida	Leucocytozoidae	Leucocytozoon	Leucocytozoon sp. AMSI-2011
2733699	Aconoidasida	Haemosporida	Leucocytozoidae	Leucocytozoon	Leucocytozoon sp. ANACU04
1892102	Aconoidasida	Haemosporida	Leucocytozoidae	Leucocytozoon	Leucocytozoon sp. ANAHAR01
2506468	Aconoidasida	Haemosporida	Leucocytozoidae	Leucocytozoon	Leucocytozoon sp. ANARUB01
2769127	Aconoidasida	Haemosporida	Leucocytozoidae	Leucocytozoon	Leucocytozoon sp. ANARUB02
638777	Aconoidasida	Haemosporida	Leucocytozoidae	Leucocytozoon	Leucocytozoon sp. ANLA1
638778	Aconoidasida	Haemosporida	Leucocytozoidae	Leucocytozoon	Leucocytozoon sp. ANLA2
638780	Aconoidasida	Haemosporida	Leucocytozoidae	Leucocytozoon	Leucocytozoon sp. ANLA5
638782	Aconoidasida	Haemosporida	Leucocytozoidae	Leucocytozoon	Leucocytozoon sp. ANLA7
638783	Aconoidasida	Haemosporida	Leucocytozoidae	Leucocytozoon	Leucocytozoon sp. ANLA8
638784	Aconoidasida	Haemosporida	Leucocytozoidae	Leucocytozoon	Leucocytozoon sp. ANLA9
1892105	Aconoidasida	Haemosporida	Leucocytozoidae	Leucocytozoon	Leucocytozoon sp. ANLAT18
1792793	Aconoidasida	Haemosporida	Leucocytozoidae	Leucocytozoon	Leucocytozoon sp. ANVIR02
1792794	Aconoidasida	Haemosporida	Leucocytozoidae	Leucocytozoon	Leucocytozoon sp. ANVIR03
1792795	Aconoidasida	Haemosporida	Leucocytozoidae	Leucocytozoon	Leucocytozoon sp. ARITEP02
1215358	Aconoidasida	Haemosporida	Leucocytozoidae	Leucocytozoon	Leucocytozoon sp. ASI-2012
2733698	Aconoidasida	Haemosporida	Leucocytozoidae	Leucocytozoon	Leucocytozoon sp. ASOT06
1151052	Aconoidasida	Haemosporida	Leucocytozoidae	Leucocytozoon	Leucocytozoon sp. ATNO1
1219836	Aconoidasida	Haemosporida	Leucocytozoidae	Leucocytozoon	Leucocytozoon sp. Anser fabalis 1
864530	Aconoidasida	Haemosporida	Leucocytozoidae	Leucocytozoon	Leucocytozoon sp. B25
531344	Aconoidasida	Haemosporida	Leucocytozoidae	Leucocytozoon	Leucocytozoon sp. BAOW1687-12790
531345	Aconoidasida	Haemosporida	Leucocytozoidae	Leucocytozoon	Leucocytozoon sp. BAOW5909
409091	Aconoidasida	Haemosporida	Leucocytozoidae	Leucocytozoon	Leucocytozoon sp. BGR2
409092	Aconoidasida	Haemosporida	Leucocytozoidae	Leucocytozoon	Leucocytozoon sp. BGR3
1503948	Aconoidasida	Haemosporida	Leucocytozoidae	Leucocytozoon	Leucocytozoon sp. BHGR_CA_ELW_1L
1503949	Aconoidasida	Haemosporida	Leucocytozoidae	Leucocytozoon	Leucocytozoon sp. BHGR_CA_ELW_2L
2163430	Aconoidasida	Haemosporida	Leucocytozoidae	Leucocytozoon	Leucocytozoon sp. BOMGAR01
531346	Aconoidasida	Haemosporida	Leucocytozoidae	Leucocytozoon	Leucocytozoon sp. BOOW38194
409093	Aconoidasida	Haemosporida	Leucocytozoidae	Leucocytozoon	Leucocytozoon sp. BRG1
2163431	Aconoidasida	Haemosporida	Leucocytozoidae	Leucocytozoon	Leucocytozoon sp. BT1
1151053	Aconoidasida	Haemosporida	Leucocytozoidae	Leucocytozoon	Leucocytozoon sp. BUBO4
2517005	Aconoidasida	Haemosporida	Leucocytozoidae	Leucocytozoon	Leucocytozoon sp. BULIBL76
2517008	Aconoidasida	Haemosporida	Leucocytozoidae	Leucocytozoon	Leucocytozoon sp. BULIBL79
2517009	Aconoidasida	Haemosporida	Leucocytozoidae	Leucocytozoon	Leucocytozoon sp. BULIBL80
2517011	Aconoidasida	Haemosporida	Leucocytozoidae	Leucocytozoon	Leucocytozoon sp. BULIBL82
1610853	Aconoidasida	Haemosporida	Leucocytozoidae	Leucocytozoon	Leucocytozoon sp. BUTBUT01
1866808	Aconoidasida	Haemosporida	Leucocytozoidae	Leucocytozoon	Leucocytozoon sp. BWTE17
1866809	Aconoidasida	Haemosporida	Leucocytozoidae	Leucocytozoon	Leucocytozoon sp. BWTE18
1866810	Aconoidasida	Haemosporida	Leucocytozoidae	Leucocytozoon	Leucocytozoon sp. BWTE19
1866812	Aconoidasida	Haemosporida	Leucocytozoidae	Leucocytozoon	Leucocytozoon sp. BWTE21
1866813	Aconoidasida	Haemosporida	Leucocytozoidae	Leucocytozoon	Leucocytozoon sp. BWTE22
1866814	Aconoidasida	Haemosporida	Leucocytozoidae	Leucocytozoon	Leucocytozoon sp. BWTE23
1866815	Aconoidasida	Haemosporida	Leucocytozoidae	Leucocytozoon	Leucocytozoon sp. BWTE24
1866818	Aconoidasida	Haemosporida	Leucocytozoidae	Leucocytozoon	Leucocytozoon sp. BWTE27
1866819	Aconoidasida	Haemosporida	Leucocytozoidae	Leucocytozoon	Leucocytozoon sp. BWTE28
1866822	Aconoidasida	Haemosporida	Leucocytozoidae	Leucocytozoon	Leucocytozoon sp. BWTE31
1866823	Aconoidasida	Haemosporida	Leucocytozoidae	Leucocytozoon	Leucocytozoon sp. BWTE32
1866827	Aconoidasida	Haemosporida	Leucocytozoidae	Leucocytozoon	Leucocytozoon sp. BWTE36
1866828	Aconoidasida	Haemosporida	Leucocytozoidae	Leucocytozoon	Leucocytozoon sp. BWTE37
409095	Aconoidasida	Haemosporida	Leucocytozoidae	Leucocytozoon	Leucocytozoon sp. CAP1
409096	Aconoidasida	Haemosporida	Leucocytozoidae	Leucocytozoon	Leucocytozoon sp. CAP2
409097	Aconoidasida	Haemosporida	Leucocytozoidae	Leucocytozoon	Leucocytozoon sp. CAP3
2163433	Aconoidasida	Haemosporida	Leucocytozoidae	Leucocytozoon	Leucocytozoon sp. CARPUS01
2163435	Aconoidasida	Haemosporida	Leucocytozoidae	Leucocytozoon	Leucocytozoon sp. CATGUT02
2163436	Aconoidasida	Haemosporida	Leucocytozoidae	Leucocytozoon	Leucocytozoon sp. CATMIN01
2163437	Aconoidasida	Haemosporida	Leucocytozoidae	Leucocytozoon	Leucocytozoon sp. CATMIN02
2163439	Aconoidasida	Haemosporida	Leucocytozoidae	Leucocytozoon	Leucocytozoon sp. CATMIN05
2163441	Aconoidasida	Haemosporida	Leucocytozoidae	Leucocytozoon	Leucocytozoon sp. CATUST09
2163442	Aconoidasida	Haemosporida	Leucocytozoidae	Leucocytozoon	Leucocytozoon sp. CATUST14
2163448	Aconoidasida	Haemosporida	Leucocytozoidae	Leucocytozoon	Leucocytozoon sp. CATUST28
2163450	Aconoidasida	Haemosporida	Leucocytozoidae	Leucocytozoon	Leucocytozoon sp. CB1
2045429	Aconoidasida	Haemosporida	Leucocytozoidae	Leucocytozoon	Leucocytozoon sp. CCORAX01
2045430	Aconoidasida	Haemosporida	Leucocytozoidae	Leucocytozoon	Leucocytozoon sp. CCORAX02
2045431	Aconoidasida	Haemosporida	Leucocytozoidae	Leucocytozoon	Leucocytozoon sp. CCORAX03
2045432	Aconoidasida	Haemosporida	Leucocytozoidae	Leucocytozoon	Leucocytozoon sp. CCORAX04
2045433	Aconoidasida	Haemosporida	Leucocytozoidae	Leucocytozoon	Leucocytozoon sp. CCORAX05
2045434	Aconoidasida	Haemosporida	Leucocytozoidae	Leucocytozoon	Leucocytozoon sp. CCORAX06
691057	Aconoidasida	Haemosporida	Leucocytozoidae	Leucocytozoon	Leucocytozoon sp. CHD3
706211	Aconoidasida	Haemosporida	Leucocytozoidae	Leucocytozoon	Leucocytozoon sp. CHIFF 2
706212	Aconoidasida	Haemosporida	Leucocytozoidae	Leucocytozoon	Leucocytozoon sp. CHIFF 3
2506469	Aconoidasida	Haemosporida	Leucocytozoidae	Leucocytozoon	Leucocytozoon sp. CHRKLA02
1610854	Aconoidasida	Haemosporida	Leucocytozoidae	Leucocytozoon	Leucocytozoon sp. CIAE02
1538684	Aconoidasida	Haemosporida	Leucocytozoidae	Leucocytozoon	Leucocytozoon sp. CINCL01
1538685	Aconoidasida	Haemosporida	Leucocytozoidae	Leucocytozoon	Leucocytozoon sp. CINCL02
1538686	Aconoidasida	Haemosporida	Leucocytozoidae	Leucocytozoon	Leucocytozoon sp. CINCL03
1538687	Aconoidasida	Haemosporida	Leucocytozoidae	Leucocytozoon	Leucocytozoon sp. CINCL04
1538688	Aconoidasida	Haemosporida	Leucocytozoidae	Leucocytozoon	Leucocytozoon sp. CINCL05
2018547	Aconoidasida	Haemosporida	Leucocytozoidae	Leucocytozoon	Leucocytozoon sp. CNEORN01
2163452	Aconoidasida	Haemosporida	Leucocytozoidae	Leucocytozoon	Leucocytozoon sp. COBRA07
2588842	Aconoidasida	Haemosporida	Leucocytozoidae	Leucocytozoon	Leucocytozoon sp. COBRA13
2018548	Aconoidasida	Haemosporida	Leucocytozoidae	Leucocytozoon	Leucocytozoon sp. COLBF21
2163454	Aconoidasida	Haemosporida	Leucocytozoidae	Leucocytozoon	Leucocytozoon sp. COLBF28
1539141	Aconoidasida	Haemosporida	Leucocytozoidae	Leucocytozoon	Leucocytozoon sp. CP-2014
2005621	Aconoidasida	Haemosporida	Leucocytozoidae	Leucocytozoon	Leucocytozoon sp. CRIPIS01
1892107	Aconoidasida	Haemosporida	Leucocytozoidae	Leucocytozoon	Leucocytozoon sp. CRIRUF04
1892108	Aconoidasida	Haemosporida	Leucocytozoidae	Leucocytozoon	Leucocytozoon sp. CYAOLI15
1892109	Aconoidasida	Haemosporida	Leucocytozoidae	Leucocytozoon	Leucocytozoon sp. CYAOLI16
2018549	Aconoidasida	Haemosporida	Leucocytozoidae	Leucocytozoon	Leucocytozoon sp. CYASTE04
1892112	Aconoidasida	Haemosporida	Leucocytozoidae	Leucocytozoon	Leucocytozoon sp. CYAVER01
1892113	Aconoidasida	Haemosporida	Leucocytozoidae	Leucocytozoon	Leucocytozoon sp. CYAVER03
419622	Aconoidasida	Haemosporida	Leucocytozoidae	Leucocytozoon	Leucocytozoon sp. ChL1
419623	Aconoidasida	Haemosporida	Leucocytozoidae	Leucocytozoon	Leucocytozoon sp. ChL10
419625	Aconoidasida	Haemosporida	Leucocytozoidae	Leucocytozoon	Leucocytozoon sp. ChL2
419626	Aconoidasida	Haemosporida	Leucocytozoidae	Leucocytozoon	Leucocytozoon sp. ChL3
419627	Aconoidasida	Haemosporida	Leucocytozoidae	Leucocytozoon	Leucocytozoon sp. ChL4
419628	Aconoidasida	Haemosporida	Leucocytozoidae	Leucocytozoon	Leucocytozoon sp. ChL5
419629	Aconoidasida	Haemosporida	Leucocytozoidae	Leucocytozoon	Leucocytozoon sp. ChL6
419631	Aconoidasida	Haemosporida	Leucocytozoidae	Leucocytozoon	Leucocytozoon sp. ChL8
419632	Aconoidasida	Haemosporida	Leucocytozoidae	Leucocytozoon	Leucocytozoon sp. ChL9
368778	Aconoidasida	Haemosporida	Leucocytozoidae	Leucocytozoon	Leucocytozoon sp. Co1
1219816	Aconoidasida	Haemosporida	Leucocytozoidae	Leucocytozoon	Leucocytozoon sp. Corvus corone 1
1219819	Aconoidasida	Haemosporida	Leucocytozoidae	Leucocytozoon	Leucocytozoon sp. Corvus corone 4
1219824	Aconoidasida	Haemosporida	Leucocytozoidae	Leucocytozoon	Leucocytozoon sp. Corvus macrorhynchos 1
1620716	Aconoidasida	Haemosporida	Leucocytozoidae	Leucocytozoon	Leucocytozoon sp. DUCK16
1620718	Aconoidasida	Haemosporida	Leucocytozoidae	Leucocytozoon	Leucocytozoon sp. DUCK18
1620721	Aconoidasida	Haemosporida	Leucocytozoidae	Leucocytozoon	Leucocytozoon sp. DUCK21
1620733	Aconoidasida	Haemosporida	Leucocytozoidae	Leucocytozoon	Leucocytozoon sp. DUCK33
1620734	Aconoidasida	Haemosporida	Leucocytozoidae	Leucocytozoon	Leucocytozoon sp. DUCK34
1620737	Aconoidasida	Haemosporida	Leucocytozoidae	Leucocytozoon	Leucocytozoon sp. DUCK37
1620738	Aconoidasida	Haemosporida	Leucocytozoidae	Leucocytozoon	Leucocytozoon sp. DUCK38
1620740	Aconoidasida	Haemosporida	Leucocytozoidae	Leucocytozoon	Leucocytozoon sp. DUCK40
1620741	Aconoidasida	Haemosporida	Leucocytozoidae	Leucocytozoon	Leucocytozoon sp. DUCK41
1620745	Aconoidasida	Haemosporida	Leucocytozoidae	Leucocytozoon	Leucocytozoon sp. DUCK45
1620746	Aconoidasida	Haemosporida	Leucocytozoidae	Leucocytozoon	Leucocytozoon sp. DUCK46
1150620	Aconoidasida	Haemosporida	Leucocytozoidae	Leucocytozoon	Leucocytozoon sp. EMCIT01
2163457	Aconoidasida	Haemosporida	Leucocytozoidae	Leucocytozoon	Leucocytozoon sp. EMPHAM01
1716061	Aconoidasida	Haemosporida	Leucocytozoidae	Leucocytozoon	Leucocytozoon sp. EMPU02
1716062	Aconoidasida	Haemosporida	Leucocytozoidae	Leucocytozoon	Leucocytozoon sp. EMTR02
1883157	Aconoidasida	Haemosporida	Leucocytozoidae	Leucocytozoon	Leucocytozoon sp. ERU-155L
1883158	Aconoidasida	Haemosporida	Leucocytozoidae	Leucocytozoon	Leucocytozoon sp. ERU-187L
1892116	Aconoidasida	Haemosporida	Leucocytozoidae	Leucocytozoon	Leucocytozoon sp. EUPHOR04
1716063	Aconoidasida	Haemosporida	Leucocytozoidae	Leucocytozoon	Leucocytozoon sp. FIPA04
1503950	Aconoidasida	Haemosporida	Leucocytozoidae	Leucocytozoon	Leucocytozoon sp. FOSP_CA_ELW_10L
531347	Aconoidasida	Haemosporida	Leucocytozoidae	Leucocytozoon	Leucocytozoon sp. GHOW1663
531348	Aconoidasida	Haemosporida	Leucocytozoidae	Leucocytozoon	Leucocytozoon sp. GHOW1721
531349	Aconoidasida	Haemosporida	Leucocytozoidae	Leucocytozoon	Leucocytozoon sp. GHOW2041
531350	Aconoidasida	Haemosporida	Leucocytozoidae	Leucocytozoon	Leucocytozoon sp. GHOW2113
531351	Aconoidasida	Haemosporida	Leucocytozoidae	Leucocytozoon	Leucocytozoon sp. GHOW3240
531352	Aconoidasida	Haemosporida	Leucocytozoidae	Leucocytozoon	Leucocytozoon sp. GHOW59
531353	Aconoidasida	Haemosporida	Leucocytozoidae	Leucocytozoon	Leucocytozoon sp. GHOW5912
531354	Aconoidasida	Haemosporida	Leucocytozoidae	Leucocytozoon	Leucocytozoon sp. GHOW92_99_50
531355	Aconoidasida	Haemosporida	Leucocytozoidae	Leucocytozoon	Leucocytozoon sp. GHOW93-00-55
531356	Aconoidasida	Haemosporida	Leucocytozoidae	Leucocytozoon	Leucocytozoon sp. GHOW93-10-13
531357	Aconoidasida	Haemosporida	Leucocytozoidae	Leucocytozoon	Leucocytozoon sp. GHOW93-20-00
531358	Aconoidasida	Haemosporida	Leucocytozoidae	Leucocytozoon	Leucocytozoon sp. GHOW93-74-48
1979324	Aconoidasida	Haemosporida	Leucocytozoidae	Leucocytozoon	Leucocytozoon sp. GORGOI03
409101	Aconoidasida	Haemosporida	Leucocytozoidae	Leucocytozoon	Leucocytozoon sp. GRUS1
2588846	Aconoidasida	Haemosporida	Leucocytozoidae	Leucocytozoon	Leucocytozoon sp. GYMCYA01
864534	Aconoidasida	Haemosporida	Leucocytozoidae	Leucocytozoon	Leucocytozoon sp. Ge020
864535	Aconoidasida	Haemosporida	Leucocytozoidae	Leucocytozoon	Leucocytozoon sp. Ge022
864536	Aconoidasida	Haemosporida	Leucocytozoidae	Leucocytozoon	Leucocytozoon sp. Ge066
864538	Aconoidasida	Haemosporida	Leucocytozoidae	Leucocytozoon	Leucocytozoon sp. H007
284630	Aconoidasida	Haemosporida	Leucocytozoidae	Leucocytozoon	Leucocytozoon sp. H01
284632	Aconoidasida	Haemosporida	Leucocytozoidae	Leucocytozoon	Leucocytozoon sp. H03
284633	Aconoidasida	Haemosporida	Leucocytozoidae	Leucocytozoon	Leucocytozoon sp. H04
284634	Aconoidasida	Haemosporida	Leucocytozoidae	Leucocytozoon	Leucocytozoon sp. H05
284635	Aconoidasida	Haemosporida	Leucocytozoidae	Leucocytozoon	Leucocytozoon sp. H06
1503951	Aconoidasida	Haemosporida	Leucocytozoidae	Leucocytozoon	Leucocytozoon sp. HETH_CA_ELW_5L
1607825	Aconoidasida	Haemosporida	Leucocytozoidae	Leucocytozoon	Leucocytozoon sp. HIRUS08
1607828	Aconoidasida	Haemosporida	Leucocytozoidae	Leucocytozoon	Leucocytozoon sp. HIRUS11
1607830	Aconoidasida	Haemosporida	Leucocytozoidae	Leucocytozoon	Leucocytozoon sp. HIRUS13
1073481	Aconoidasida	Haemosporida	Leucocytozoidae	Leucocytozoon	Leucocytozoon sp. HYBOR02
1792797	Aconoidasida	Haemosporida	Leucocytozoidae	Leucocytozoon	Leucocytozoon sp. HYLPRA01
1654343	Aconoidasida	Haemosporida	Leucocytozoidae	Leucocytozoon	Leucocytozoon sp. JCI-2015
1489358	Aconoidasida	Haemosporida	Leucocytozoidae	Leucocytozoon	Leucocytozoon sp. JM-2014
2169460	Aconoidasida	Haemosporida	Leucocytozoidae	Leucocytozoon	Leucocytozoon sp. JUHYE04
1261165	Aconoidasida	Haemosporida	Leucocytozoidae	Leucocytozoon	Leucocytozoon sp. JvR-2012
2741343	Aconoidasida	Haemosporida	Leucocytozoidae	Leucocytozoon	Leucocytozoon sp. KK-2020A
2741344	Aconoidasida	Haemosporida	Leucocytozoidae	Leucocytozoon	Leucocytozoon sp. KK-2020B
2741345	Aconoidasida	Haemosporida	Leucocytozoidae	Leucocytozoon	Leucocytozoon sp. KK-2020C
2741346	Aconoidasida	Haemosporida	Leucocytozoidae	Leucocytozoon	Leucocytozoon sp. KK-2020D
2741347	Aconoidasida	Haemosporida	Leucocytozoidae	Leucocytozoon	Leucocytozoon sp. KK-2020E
2741348	Aconoidasida	Haemosporida	Leucocytozoidae	Leucocytozoon	Leucocytozoon sp. KK-2020F
2741349	Aconoidasida	Haemosporida	Leucocytozoidae	Leucocytozoon	Leucocytozoon sp. KK-2020G
2741350	Aconoidasida	Haemosporida	Leucocytozoidae	Leucocytozoon	Leucocytozoon sp. KK-2020H
2741342	Aconoidasida	Haemosporida	Leucocytozoidae	Leucocytozoon	Leucocytozoon sp. KK-2020I
2511187	Aconoidasida	Haemosporida	Leucocytozoidae	Leucocytozoon	Leucocytozoon sp. KT-2018-4
2511188	Aconoidasida	Haemosporida	Leucocytozoidae	Leucocytozoon	Leucocytozoon sp. KT-2018-5
2511189	Aconoidasida	Haemosporida	Leucocytozoidae	Leucocytozoon	Leucocytozoon sp. KT-2018-6
2511190	Aconoidasida	Haemosporida	Leucocytozoidae	Leucocytozoon	Leucocytozoon sp. KT-2018-7
529941	Aconoidasida	Haemosporida	Leucocytozoidae	Leucocytozoon	Leucocytozoon sp. L EMSPO04
447577	Aconoidasida	Haemosporida	Leucocytozoidae	Leucocytozoon	Leucocytozoon sp. L-ACNI1
447578	Aconoidasida	Haemosporida	Leucocytozoidae	Leucocytozoon	Leucocytozoon sp. L-ASOT1
447583	Aconoidasida	Haemosporida	Leucocytozoidae	Leucocytozoon	Leucocytozoon sp. L-ASOT2
447579	Aconoidasida	Haemosporida	Leucocytozoidae	Leucocytozoon	Leucocytozoon sp. L-BUBT2
447580	Aconoidasida	Haemosporida	Leucocytozoidae	Leucocytozoon	Leucocytozoon sp. L-BUBT3
447581	Aconoidasida	Haemosporida	Leucocytozoidae	Leucocytozoon	Leucocytozoon sp. L-CIAE2
447582	Aconoidasida	Haemosporida	Leucocytozoidae	Leucocytozoon	Leucocytozoon sp. L-STAL1
1314556	Aconoidasida	Haemosporida	Leucocytozoidae	Leucocytozoon	Leucocytozoon sp. L-T004
1314557	Aconoidasida	Haemosporida	Leucocytozoidae	Leucocytozoon	Leucocytozoon sp. L-T006
1314558	Aconoidasida	Haemosporida	Leucocytozoidae	Leucocytozoon	Leucocytozoon sp. L-T010
1314559	Aconoidasida	Haemosporida	Leucocytozoidae	Leucocytozoon	Leucocytozoon sp. L-T011
1314560	Aconoidasida	Haemosporida	Leucocytozoidae	Leucocytozoon	Leucocytozoon sp. L-T013
1314561	Aconoidasida	Haemosporida	Leucocytozoidae	Leucocytozoon	Leucocytozoon sp. L-T014
1314562	Aconoidasida	Haemosporida	Leucocytozoidae	Leucocytozoon	Leucocytozoon sp. L-T015
1314563	Aconoidasida	Haemosporida	Leucocytozoidae	Leucocytozoon	Leucocytozoon sp. L-T016
1314564	Aconoidasida	Haemosporida	Leucocytozoidae	Leucocytozoon	Leucocytozoon sp. L-T017
1314566	Aconoidasida	Haemosporida	Leucocytozoidae	Leucocytozoon	Leucocytozoon sp. L-T023
1314567	Aconoidasida	Haemosporida	Leucocytozoidae	Leucocytozoon	Leucocytozoon sp. L-T027
1314568	Aconoidasida	Haemosporida	Leucocytozoidae	Leucocytozoon	Leucocytozoon sp. L-T029
1314569	Aconoidasida	Haemosporida	Leucocytozoidae	Leucocytozoon	Leucocytozoon sp. L-T031
1314570	Aconoidasida	Haemosporida	Leucocytozoidae	Leucocytozoon	Leucocytozoon sp. L-T033
1314571	Aconoidasida	Haemosporida	Leucocytozoidae	Leucocytozoon	Leucocytozoon sp. L-T034
1314572	Aconoidasida	Haemosporida	Leucocytozoidae	Leucocytozoon	Leucocytozoon sp. L-T035
1314573	Aconoidasida	Haemosporida	Leucocytozoidae	Leucocytozoon	Leucocytozoon sp. L-T038
1314574	Aconoidasida	Haemosporida	Leucocytozoidae	Leucocytozoon	Leucocytozoon sp. L-T039
1314575	Aconoidasida	Haemosporida	Leucocytozoidae	Leucocytozoon	Leucocytozoon sp. L-T040
1314576	Aconoidasida	Haemosporida	Leucocytozoidae	Leucocytozoon	Leucocytozoon sp. L-T042
1314578	Aconoidasida	Haemosporida	Leucocytozoidae	Leucocytozoon	Leucocytozoon sp. L-T044
1314579	Aconoidasida	Haemosporida	Leucocytozoidae	Leucocytozoon	Leucocytozoon sp. L-T056
1314581	Aconoidasida	Haemosporida	Leucocytozoidae	Leucocytozoon	Leucocytozoon sp. L-T059
1314585	Aconoidasida	Haemosporida	Leucocytozoidae	Leucocytozoon	Leucocytozoon sp. L-T070
1314586	Aconoidasida	Haemosporida	Leucocytozoidae	Leucocytozoon	Leucocytozoon sp. L-T071
1314587	Aconoidasida	Haemosporida	Leucocytozoidae	Leucocytozoon	Leucocytozoon sp. L-T077
1314590	Aconoidasida	Haemosporida	Leucocytozoidae	Leucocytozoon	Leucocytozoon sp. L-T082
1314591	Aconoidasida	Haemosporida	Leucocytozoidae	Leucocytozoon	Leucocytozoon sp. L-T087
1314592	Aconoidasida	Haemosporida	Leucocytozoidae	Leucocytozoon	Leucocytozoon sp. L-T094
1314593	Aconoidasida	Haemosporida	Leucocytozoidae	Leucocytozoon	Leucocytozoon sp. L-T097
1314597	Aconoidasida	Haemosporida	Leucocytozoidae	Leucocytozoon	Leucocytozoon sp. L-T102
1314600	Aconoidasida	Haemosporida	Leucocytozoidae	Leucocytozoon	Leucocytozoon sp. L-T106
1314602	Aconoidasida	Haemosporida	Leucocytozoidae	Leucocytozoon	Leucocytozoon sp. L-T111
1314603	Aconoidasida	Haemosporida	Leucocytozoidae	Leucocytozoon	Leucocytozoon sp. L-T114
1314604	Aconoidasida	Haemosporida	Leucocytozoidae	Leucocytozoon	Leucocytozoon sp. L-T115
1314605	Aconoidasida	Haemosporida	Leucocytozoidae	Leucocytozoon	Leucocytozoon sp. L-T117
1314606	Aconoidasida	Haemosporida	Leucocytozoidae	Leucocytozoon	Leucocytozoon sp. L-T120
1314608	Aconoidasida	Haemosporida	Leucocytozoidae	Leucocytozoon	Leucocytozoon sp. L-T142
1314609	Aconoidasida	Haemosporida	Leucocytozoidae	Leucocytozoon	Leucocytozoon sp. L-T143
1314613	Aconoidasida	Haemosporida	Leucocytozoidae	Leucocytozoon	Leucocytozoon sp. L-T148
1314617	Aconoidasida	Haemosporida	Leucocytozoidae	Leucocytozoon	Leucocytozoon sp. L-T153
1314619	Aconoidasida	Haemosporida	Leucocytozoidae	Leucocytozoon	Leucocytozoon sp. L-T155
1314620	Aconoidasida	Haemosporida	Leucocytozoidae	Leucocytozoon	Leucocytozoon sp. L-T156
1314621	Aconoidasida	Haemosporida	Leucocytozoidae	Leucocytozoon	Leucocytozoon sp. L-T157
1314622	Aconoidasida	Haemosporida	Leucocytozoidae	Leucocytozoon	Leucocytozoon sp. L-T160
1314624	Aconoidasida	Haemosporida	Leucocytozoidae	Leucocytozoon	Leucocytozoon sp. L-T164
1314635	Aconoidasida	Haemosporida	Leucocytozoidae	Leucocytozoon	Leucocytozoon sp. L-T182
1314636	Aconoidasida	Haemosporida	Leucocytozoidae	Leucocytozoon	Leucocytozoon sp. L-T183
1314638	Aconoidasida	Haemosporida	Leucocytozoidae	Leucocytozoon	Leucocytozoon sp. L-T186
1407093	Aconoidasida	Haemosporida	Leucocytozoidae	Leucocytozoon	Leucocytozoon sp. L.AK01
1407094	Aconoidasida	Haemosporida	Leucocytozoidae	Leucocytozoon	Leucocytozoon sp. L.AK02
1407095	Aconoidasida	Haemosporida	Leucocytozoidae	Leucocytozoon	Leucocytozoon sp. L.AK03
1407096	Aconoidasida	Haemosporida	Leucocytozoidae	Leucocytozoon	Leucocytozoon sp. L.AK04
1407097	Aconoidasida	Haemosporida	Leucocytozoidae	Leucocytozoon	Leucocytozoon sp. L.AK05
1407098	Aconoidasida	Haemosporida	Leucocytozoidae	Leucocytozoon	Leucocytozoon sp. L.AK06
1407099	Aconoidasida	Haemosporida	Leucocytozoidae	Leucocytozoon	Leucocytozoon sp. L.AK07
1407100	Aconoidasida	Haemosporida	Leucocytozoidae	Leucocytozoon	Leucocytozoon sp. L.AK08
1407103	Aconoidasida	Haemosporida	Leucocytozoidae	Leucocytozoon	Leucocytozoon sp. L.AK11
1407104	Aconoidasida	Haemosporida	Leucocytozoidae	Leucocytozoon	Leucocytozoon sp. L.AK12
1407105	Aconoidasida	Haemosporida	Leucocytozoidae	Leucocytozoon	Leucocytozoon sp. L.AK13
1407106	Aconoidasida	Haemosporida	Leucocytozoidae	Leucocytozoon	Leucocytozoon sp. L.AK14
1407107	Aconoidasida	Haemosporida	Leucocytozoidae	Leucocytozoon	Leucocytozoon sp. L.AK15
1407108	Aconoidasida	Haemosporida	Leucocytozoidae	Leucocytozoon	Leucocytozoon sp. L.AK16
1407109	Aconoidasida	Haemosporida	Leucocytozoidae	Leucocytozoon	Leucocytozoon sp. L.AK17
1407110	Aconoidasida	Haemosporida	Leucocytozoidae	Leucocytozoon	Leucocytozoon sp. L.AK18
1407111	Aconoidasida	Haemosporida	Leucocytozoidae	Leucocytozoon	Leucocytozoon sp. L.AK19
1407112	Aconoidasida	Haemosporida	Leucocytozoidae	Leucocytozoon	Leucocytozoon sp. L.AK20
1407113	Aconoidasida	Haemosporida	Leucocytozoidae	Leucocytozoon	Leucocytozoon sp. L.AK21
1407114	Aconoidasida	Haemosporida	Leucocytozoidae	Leucocytozoon	Leucocytozoon sp. L.AK22
1407115	Aconoidasida	Haemosporida	Leucocytozoidae	Leucocytozoon	Leucocytozoon sp. L.AK23
1407117	Aconoidasida	Haemosporida	Leucocytozoidae	Leucocytozoon	Leucocytozoon sp. L.AK25
504286	Aconoidasida	Haemosporida	Leucocytozoidae	Leucocytozoon	Leucocytozoon sp. L1
1518839	Aconoidasida	Haemosporida	Leucocytozoidae	Leucocytozoon	Leucocytozoon sp. L1DicyGuan
504287	Aconoidasida	Haemosporida	Leucocytozoidae	Leucocytozoon	Leucocytozoon sp. L2
1518840	Aconoidasida	Haemosporida	Leucocytozoidae	Leucocytozoon	Leucocytozoon sp. L2DicyGuan
1448382	Aconoidasida	Haemosporida	Leucocytozoidae	Leucocytozoon	Leucocytozoon sp. L3
1518841	Aconoidasida	Haemosporida	Leucocytozoidae	Leucocytozoon	Leucocytozoon sp. L3DicyCB
1518842	Aconoidasida	Haemosporida	Leucocytozoidae	Leucocytozoon	Leucocytozoon sp. L4DicyCh
1518843	Aconoidasida	Haemosporida	Leucocytozoidae	Leucocytozoon	Leucocytozoon sp. L5DicyCB
1448385	Aconoidasida	Haemosporida	Leucocytozoidae	Leucocytozoon	Leucocytozoon sp. L6
1448387	Aconoidasida	Haemosporida	Leucocytozoidae	Leucocytozoon	Leucocytozoon sp. L8
2163460	Aconoidasida	Haemosporida	Leucocytozoidae	Leucocytozoon	Leucocytozoon sp. LAGLAG01
2163461	Aconoidasida	Haemosporida	Leucocytozoidae	Leucocytozoon	Leucocytozoon sp. LAGLAG02
2163462	Aconoidasida	Haemosporida	Leucocytozoidae	Leucocytozoon	Leucocytozoon sp. LAGLAG03
2163463	Aconoidasida	Haemosporida	Leucocytozoidae	Leucocytozoon	Leucocytozoon sp. LAGLAG04
1920039	Aconoidasida	Haemosporida	Leucocytozoidae	Leucocytozoon	Leucocytozoon sp. LAMER04
1920040	Aconoidasida	Haemosporida	Leucocytozoidae	Leucocytozoon	Leucocytozoon sp. LAMER05
1648922	Aconoidasida	Haemosporida	Leucocytozoidae	Leucocytozoon	Leucocytozoon sp. LARCAC02
531359	Aconoidasida	Haemosporida	Leucocytozoidae	Leucocytozoon	Leucocytozoon sp. LEOW38185
531360	Aconoidasida	Haemosporida	Leucocytozoidae	Leucocytozoon	Leucocytozoon sp. LEOW38188
1503953	Aconoidasida	Haemosporida	Leucocytozoidae	Leucocytozoon	Leucocytozoon sp. LISP_CA_ELW_9L
2163465	Aconoidasida	Haemosporida	Leucocytozoidae	Leucocytozoon	Leucocytozoon sp. LOXLEU03
2163467	Aconoidasida	Haemosporida	Leucocytozoidae	Leucocytozoon	Leucocytozoon sp. LOXLEU05
1217687	Aconoidasida	Haemosporida	Leucocytozoidae	Leucocytozoon	Leucocytozoon sp. LVE6
1552417	Aconoidasida	Haemosporida	Leucocytozoidae	Leucocytozoon	Leucocytozoon sp. L_AFR154
1552419	Aconoidasida	Haemosporida	Leucocytozoidae	Leucocytozoon	Leucocytozoon sp. L_AFR156
1552421	Aconoidasida	Haemosporida	Leucocytozoidae	Leucocytozoon	Leucocytozoon sp. L_AFR158
1552422	Aconoidasida	Haemosporida	Leucocytozoidae	Leucocytozoon	Leucocytozoon sp. L_AFR159
1552424	Aconoidasida	Haemosporida	Leucocytozoidae	Leucocytozoon	Leucocytozoon sp. L_AFR162
1552428	Aconoidasida	Haemosporida	Leucocytozoidae	Leucocytozoon	Leucocytozoon sp. L_AFR166
1552429	Aconoidasida	Haemosporida	Leucocytozoidae	Leucocytozoon	Leucocytozoon sp. L_AFR167
1552431	Aconoidasida	Haemosporida	Leucocytozoidae	Leucocytozoon	Leucocytozoon sp. L_AFR169
1552432	Aconoidasida	Haemosporida	Leucocytozoidae	Leucocytozoon	Leucocytozoon sp. L_AFR170
1552436	Aconoidasida	Haemosporida	Leucocytozoidae	Leucocytozoon	Leucocytozoon sp. L_AFR175
1552440	Aconoidasida	Haemosporida	Leucocytozoidae	Leucocytozoon	Leucocytozoon sp. L_AFR179
1552441	Aconoidasida	Haemosporida	Leucocytozoidae	Leucocytozoon	Leucocytozoon sp. L_AFR180
1552442	Aconoidasida	Haemosporida	Leucocytozoidae	Leucocytozoon	Leucocytozoon sp. L_AFR181
1552445	Aconoidasida	Haemosporida	Leucocytozoidae	Leucocytozoon	Leucocytozoon sp. L_AFR184
1552448	Aconoidasida	Haemosporida	Leucocytozoidae	Leucocytozoon	Leucocytozoon sp. L_AFR187
1552453	Aconoidasida	Haemosporida	Leucocytozoidae	Leucocytozoon	Leucocytozoon sp. L_AFR192
1552455	Aconoidasida	Haemosporida	Leucocytozoidae	Leucocytozoon	Leucocytozoon sp. L_AFR194
1552456	Aconoidasida	Haemosporida	Leucocytozoidae	Leucocytozoon	Leucocytozoon sp. L_AFR195
1552459	Aconoidasida	Haemosporida	Leucocytozoidae	Leucocytozoon	Leucocytozoon sp. L_AFR198
1552460	Aconoidasida	Haemosporida	Leucocytozoidae	Leucocytozoon	Leucocytozoon sp. L_AFR199
1552461	Aconoidasida	Haemosporida	Leucocytozoidae	Leucocytozoon	Leucocytozoon sp. L_AFR200
1552462	Aconoidasida	Haemosporida	Leucocytozoidae	Leucocytozoon	Leucocytozoon sp. L_AFR201
1552463	Aconoidasida	Haemosporida	Leucocytozoidae	Leucocytozoon	Leucocytozoon sp. L_AFR202
1552467	Aconoidasida	Haemosporida	Leucocytozoidae	Leucocytozoon	Leucocytozoon sp. L_AFR206
1552468	Aconoidasida	Haemosporida	Leucocytozoidae	Leucocytozoon	Leucocytozoon sp. L_AFR207
1552469	Aconoidasida	Haemosporida	Leucocytozoidae	Leucocytozoon	Leucocytozoon sp. L_AFR208
1552470	Aconoidasida	Haemosporida	Leucocytozoidae	Leucocytozoon	Leucocytozoon sp. L_AFR209
1552471	Aconoidasida	Haemosporida	Leucocytozoidae	Leucocytozoon	Leucocytozoon sp. L_AFR210
1552472	Aconoidasida	Haemosporida	Leucocytozoidae	Leucocytozoon	Leucocytozoon sp. L_AFR211
1552482	Aconoidasida	Haemosporida	Leucocytozoidae	Leucocytozoon	Leucocytozoon sp. L_AFR225
1552484	Aconoidasida	Haemosporida	Leucocytozoidae	Leucocytozoon	Leucocytozoon sp. L_AFR227
1552485	Aconoidasida	Haemosporida	Leucocytozoidae	Leucocytozoon	Leucocytozoon sp. L_AFR228
1552488	Aconoidasida	Haemosporida	Leucocytozoidae	Leucocytozoon	Leucocytozoon sp. L_AFR231
1552489	Aconoidasida	Haemosporida	Leucocytozoidae	Leucocytozoon	Leucocytozoon sp. L_AFR232
1552491	Aconoidasida	Haemosporida	Leucocytozoidae	Leucocytozoon	Leucocytozoon sp. L_AFR234
1552493	Aconoidasida	Haemosporida	Leucocytozoidae	Leucocytozoon	Leucocytozoon sp. L_AFR236
1552494	Aconoidasida	Haemosporida	Leucocytozoidae	Leucocytozoon	Leucocytozoon sp. L_AFR237
1552495	Aconoidasida	Haemosporida	Leucocytozoidae	Leucocytozoon	Leucocytozoon sp. L_AFR238
1552496	Aconoidasida	Haemosporida	Leucocytozoidae	Leucocytozoon	Leucocytozoon sp. L_AFR239
1552497	Aconoidasida	Haemosporida	Leucocytozoidae	Leucocytozoon	Leucocytozoon sp. L_AFR241
1552498	Aconoidasida	Haemosporida	Leucocytozoidae	Leucocytozoon	Leucocytozoon sp. L_AFR242
1552499	Aconoidasida	Haemosporida	Leucocytozoidae	Leucocytozoon	Leucocytozoon sp. L_AFR243
1552500	Aconoidasida	Haemosporida	Leucocytozoidae	Leucocytozoon	Leucocytozoon sp. L_AFR244
1552501	Aconoidasida	Haemosporida	Leucocytozoidae	Leucocytozoon	Leucocytozoon sp. L_AFR245
1552502	Aconoidasida	Haemosporida	Leucocytozoidae	Leucocytozoon	Leucocytozoon sp. L_AFR246
1552504	Aconoidasida	Haemosporida	Leucocytozoidae	Leucocytozoon	Leucocytozoon sp. L_AFR248
1552505	Aconoidasida	Haemosporida	Leucocytozoidae	Leucocytozoon	Leucocytozoon sp. L_AFR251
1426109	Aconoidasida	Haemosporida	Leucocytozoidae	Leucocytozoon	Leucocytozoon sp. L_AMBHO107
1426110	Aconoidasida	Haemosporida	Leucocytozoidae	Leucocytozoon	Leucocytozoon sp. L_AMBHO131
1552506	Aconoidasida	Haemosporida	Leucocytozoidae	Leucocytozoon	Leucocytozoon sp. L_ANLAT16
1426114	Aconoidasida	Haemosporida	Leucocytozoidae	Leucocytozoon	Leucocytozoon sp. L_ARETO59
1426120	Aconoidasida	Haemosporida	Leucocytozoidae	Leucocytozoon	Leucocytozoon sp. L_ATLME138
1426122	Aconoidasida	Haemosporida	Leucocytozoidae	Leucocytozoon	Leucocytozoon sp. L_ATLME17
1426125	Aconoidasida	Haemosporida	Leucocytozoidae	Leucocytozoon	Leucocytozoon sp. L_ATLME49
1426129	Aconoidasida	Haemosporida	Leucocytozoidae	Leucocytozoon	Leucocytozoon sp. L_ATLME83
1426131	Aconoidasida	Haemosporida	Leucocytozoidae	Leucocytozoon	Leucocytozoon sp. L_AULCO3
1426134	Aconoidasida	Haemosporida	Leucocytozoidae	Leucocytozoon	Leucocytozoon sp. L_BASLU105
1426136	Aconoidasida	Haemosporida	Leucocytozoidae	Leucocytozoon	Leucocytozoon sp. L_BUTMO20
1426141	Aconoidasida	Haemosporida	Leucocytozoidae	Leucocytozoon	Leucocytozoon sp. L_CATFU24
1426142	Aconoidasida	Haemosporida	Leucocytozoidae	Leucocytozoon	Leucocytozoon sp. L_CATUS23
1426144	Aconoidasida	Haemosporida	Leucocytozoidae	Leucocytozoon	Leucocytozoon sp. L_CATUS73
1426146	Aconoidasida	Haemosporida	Leucocytozoidae	Leucocytozoon	Leucocytozoon sp. L_CATUS75
1426149	Aconoidasida	Haemosporida	Leucocytozoidae	Leucocytozoon	Leucocytozoon sp. L_CHLRI54
1426150	Aconoidasida	Haemosporida	Leucocytozoidae	Leucocytozoon	Leucocytozoon sp. L_CHLRI76
1426151	Aconoidasida	Haemosporida	Leucocytozoidae	Leucocytozoon	Leucocytozoon sp. L_CHLRI81
1426153	Aconoidasida	Haemosporida	Leucocytozoidae	Leucocytozoon	Leucocytozoon sp. L_CYAVI37
1426154	Aconoidasida	Haemosporida	Leucocytozoidae	Leucocytozoon	Leucocytozoon sp. L_CYAVI9
1426155	Aconoidasida	Haemosporida	Leucocytozoidae	Leucocytozoon	Leucocytozoon sp. L_DIGBR101
1426156	Aconoidasida	Haemosporida	Leucocytozoidae	Leucocytozoon	Leucocytozoon sp. L_DIGBR102
1426161	Aconoidasida	Haemosporida	Leucocytozoidae	Leucocytozoon	Leucocytozoon sp. L_DIGBR45
1426163	Aconoidasida	Haemosporida	Leucocytozoidae	Leucocytozoon	Leucocytozoon sp. L_DIGBR47
1426166	Aconoidasida	Haemosporida	Leucocytozoidae	Leucocytozoon	Leucocytozoon sp. L_DIGMY135
1426169	Aconoidasida	Haemosporida	Leucocytozoidae	Leucocytozoon	Leucocytozoon sp. L_ELAPA2
1426171	Aconoidasida	Haemosporida	Leucocytozoidae	Leucocytozoon	Leucocytozoon sp. L_ENTLE22
1426172	Aconoidasida	Haemosporida	Leucocytozoidae	Leucocytozoon	Leucocytozoon sp. L_ENTLE27
1552507	Aconoidasida	Haemosporida	Leucocytozoidae	Leucocytozoon	Leucocytozoon sp. L_GALLUS06
1841641	Aconoidasida	Haemosporida	Leucocytozoidae	Leucocytozoon	Leucocytozoon sp. L_GIMIS_01
1426175	Aconoidasida	Haemosporida	Leucocytozoidae	Leucocytozoon	Leucocytozoon sp. L_GRAER1
1426176	Aconoidasida	Haemosporida	Leucocytozoidae	Leucocytozoon	Leucocytozoon sp. L_GRAFE13
1566591	Aconoidasida	Haemosporida	Leucocytozoidae	Leucocytozoon	Leucocytozoon sp. L_GRQUI_01
1426181	Aconoidasida	Haemosporida	Leucocytozoidae	Leucocytozoon	Leucocytozoon sp. L_IRIJE95
1426184	Aconoidasida	Haemosporida	Leucocytozoidae	Leucocytozoon	Leucocytozoon sp. L_MYARA32
1426187	Aconoidasida	Haemosporida	Leucocytozoidae	Leucocytozoon	Leucocytozoon sp. L_PIPAR118
1426191	Aconoidasida	Haemosporida	Leucocytozoidae	Leucocytozoon	Leucocytozoon sp. L_PIPIN121
1426192	Aconoidasida	Haemosporida	Leucocytozoidae	Leucocytozoon	Leucocytozoon sp. L_PIPIN137
1552509	Aconoidasida	Haemosporida	Leucocytozoidae	Leucocytozoon	Leucocytozoon sp. L_REB7
1841642	Aconoidasida	Haemosporida	Leucocytozoidae	Leucocytozoon	Leucocytozoon sp. L_SIBIC_01
1841643	Aconoidasida	Haemosporida	Leucocytozoidae	Leucocytozoon	Leucocytozoon sp. L_SIMUI_01
1426195	Aconoidasida	Haemosporida	Leucocytozoidae	Leucocytozoon	Leucocytozoon sp. L_TANVA97
1426196	Aconoidasida	Haemosporida	Leucocytozoidae	Leucocytozoon	Leucocytozoon sp. L_THRBO16
1426199	Aconoidasida	Haemosporida	Leucocytozoidae	Leucocytozoon	Leucocytozoon sp. L_THRCY52
529944	Aconoidasida	Haemosporida	Leucocytozoidae	Leucocytozoon	Leucocytozoon sp. L_TUOBS01
1426201	Aconoidasida	Haemosporida	Leucocytozoidae	Leucocytozoon	Leucocytozoon sp. L_TURCH25
1426202	Aconoidasida	Haemosporida	Leucocytozoidae	Leucocytozoon	Leucocytozoon sp. L_TURCH26
1426207	Aconoidasida	Haemosporida	Leucocytozoidae	Leucocytozoon	Leucocytozoon sp. L_TURSE28
1552512	Aconoidasida	Haemosporida	Leucocytozoidae	Leucocytozoon	Leucocytozoon sp. L_YMWD2
1399851	Aconoidasida	Haemosporida	Leucocytozoidae	Leucocytozoon	Leucocytozoon sp. LeucoRRA100
1399852	Aconoidasida	Haemosporida	Leucocytozoidae	Leucocytozoon	Leucocytozoon sp. LeucoRRA101
1837092	Aconoidasida	Haemosporida	Leucocytozoidae	Leucocytozoon	Leucocytozoon sp. MAP-2016a
1096721	Aconoidasida	Haemosporida	Leucocytozoidae	Leucocytozoon	Leucocytozoon sp. MD-2011
1199226	Aconoidasida	Haemosporida	Leucocytozoidae	Leucocytozoon	Leucocytozoon sp. MELLEW02
1596006	Aconoidasida	Haemosporida	Leucocytozoidae	Leucocytozoon	Leucocytozoon sp. MMS-2015
409103	Aconoidasida	Haemosporida	Leucocytozoidae	Leucocytozoon	Leucocytozoon sp. MTUR1
409104	Aconoidasida	Haemosporida	Leucocytozoidae	Leucocytozoon	Leucocytozoon sp. MTUR2
2588847	Aconoidasida	Haemosporida	Leucocytozoidae	Leucocytozoon	Leucocytozoon sp. MYICIN01
1073484	Aconoidasida	Haemosporida	Leucocytozoidae	Leucocytozoon	Leucocytozoon sp. NECOQ01
1073485	Aconoidasida	Haemosporida	Leucocytozoidae	Leucocytozoon	Leucocytozoon sp. NEHUM01
1073487	Aconoidasida	Haemosporida	Leucocytozoidae	Leucocytozoon	Leucocytozoon sp. NENOT02
1684747	Aconoidasida	Haemosporida	Leucocytozoidae	Leucocytozoon	Leucocytozoon sp. NEVE1
1321591	Aconoidasida	Haemosporida	Leucocytozoidae	Leucocytozoon	Leucocytozoon sp. NOPI01
1321592	Aconoidasida	Haemosporida	Leucocytozoidae	Leucocytozoon	Leucocytozoon sp. NOPI02
1321594	Aconoidasida	Haemosporida	Leucocytozoidae	Leucocytozoon	Leucocytozoon sp. NOPI04
1321596	Aconoidasida	Haemosporida	Leucocytozoidae	Leucocytozoon	Leucocytozoon sp. NOPI06
1321598	Aconoidasida	Haemosporida	Leucocytozoidae	Leucocytozoon	Leucocytozoon sp. NOPI08
1321599	Aconoidasida	Haemosporida	Leucocytozoidae	Leucocytozoon	Leucocytozoon sp. NOPI09
531361	Aconoidasida	Haemosporida	Leucocytozoidae	Leucocytozoon	Leucocytozoon sp. NSPOW0REU1
531362	Aconoidasida	Haemosporida	Leucocytozoidae	Leucocytozoon	Leucocytozoon sp. NSPOW0RR04
531363	Aconoidasida	Haemosporida	Leucocytozoidae	Leucocytozoon	Leucocytozoon sp. NSPOWCAHU2
531364	Aconoidasida	Haemosporida	Leucocytozoidae	Leucocytozoon	Leucocytozoon sp. NSPOWORMC2
531365	Aconoidasida	Haemosporida	Leucocytozoidae	Leucocytozoon	Leucocytozoon sp. NSPOWORRO15
2018551	Aconoidasida	Haemosporida	Leucocytozoidae	Leucocytozoon	Leucocytozoon sp. NUCCOL01
864540	Aconoidasida	Haemosporida	Leucocytozoidae	Leucocytozoon	Leucocytozoon sp. Np083
940896	Aconoidasida	Haemosporida	Leucocytozoidae	Leucocytozoon	Leucocytozoon sp. OOH-2010
1151054	Aconoidasida	Haemosporida	Leucocytozoidae	Leucocytozoon	Leucocytozoon sp. OTSCO03
1979319	Aconoidasida	Haemosporida	Leucocytozoidae	Leucocytozoon	Leucocytozoon sp. OTULEM05
379415	Aconoidasida	Haemosporida	Leucocytozoidae	Leucocytozoon	Leucocytozoon sp. P118
498828	Aconoidasida	Haemosporida	Leucocytozoidae	Leucocytozoon	Leucocytozoon sp. P157
1716064	Aconoidasida	Haemosporida	Leucocytozoidae	Leucocytozoon	Leucocytozoon sp. PAMA03
1716066	Aconoidasida	Haemosporida	Leucocytozoidae	Leucocytozoon	Leucocytozoon sp. PAMO02
1979327	Aconoidasida	Haemosporida	Leucocytozoidae	Leucocytozoon	Leucocytozoon sp. PARMIN01
1248296	Aconoidasida	Haemosporida	Leucocytozoidae	Leucocytozoon	Leucocytozoon sp. PARUS25
1248298	Aconoidasida	Haemosporida	Leucocytozoidae	Leucocytozoon	Leucocytozoon sp. PARUS27
1248302	Aconoidasida	Haemosporida	Leucocytozoidae	Leucocytozoon	Leucocytozoon sp. PARUS35
1248303	Aconoidasida	Haemosporida	Leucocytozoidae	Leucocytozoon	Leucocytozoon sp. PARUS36
1248304	Aconoidasida	Haemosporida	Leucocytozoidae	Leucocytozoon	Leucocytozoon sp. PARUS37
1248305	Aconoidasida	Haemosporida	Leucocytozoidae	Leucocytozoon	Leucocytozoon sp. PARUS38
1248306	Aconoidasida	Haemosporida	Leucocytozoidae	Leucocytozoon	Leucocytozoon sp. PARUS39
1248308	Aconoidasida	Haemosporida	Leucocytozoidae	Leucocytozoon	Leucocytozoon sp. PARUS41
1248309	Aconoidasida	Haemosporida	Leucocytozoidae	Leucocytozoon	Leucocytozoon sp. PARUS42
1248310	Aconoidasida	Haemosporida	Leucocytozoidae	Leucocytozoon	Leucocytozoon sp. PARUS43
1248312	Aconoidasida	Haemosporida	Leucocytozoidae	Leucocytozoon	Leucocytozoon sp. PARUS45
1248314	Aconoidasida	Haemosporida	Leucocytozoidae	Leucocytozoon	Leucocytozoon sp. PARUS47
1248315	Aconoidasida	Haemosporida	Leucocytozoidae	Leucocytozoon	Leucocytozoon sp. PARUS48
1248316	Aconoidasida	Haemosporida	Leucocytozoidae	Leucocytozoon	Leucocytozoon sp. PARUS49
1248317	Aconoidasida	Haemosporida	Leucocytozoidae	Leucocytozoon	Leucocytozoon sp. PARUS50
1248318	Aconoidasida	Haemosporida	Leucocytozoidae	Leucocytozoon	Leucocytozoon sp. PARUS51
1248319	Aconoidasida	Haemosporida	Leucocytozoidae	Leucocytozoon	Leucocytozoon sp. PARUS52
1248320	Aconoidasida	Haemosporida	Leucocytozoidae	Leucocytozoon	Leucocytozoon sp. PARUS53
1248321	Aconoidasida	Haemosporida	Leucocytozoidae	Leucocytozoon	Leucocytozoon sp. PARUS54
1248322	Aconoidasida	Haemosporida	Leucocytozoidae	Leucocytozoon	Leucocytozoon sp. PARUS55
1248324	Aconoidasida	Haemosporida	Leucocytozoidae	Leucocytozoon	Leucocytozoon sp. PARUS57
1248325	Aconoidasida	Haemosporida	Leucocytozoidae	Leucocytozoon	Leucocytozoon sp. PARUS58
1248326	Aconoidasida	Haemosporida	Leucocytozoidae	Leucocytozoon	Leucocytozoon sp. PARUS59
1716067	Aconoidasida	Haemosporida	Leucocytozoidae	Leucocytozoon	Leucocytozoon sp. PAVE01
1716068	Aconoidasida	Haemosporida	Leucocytozoidae	Leucocytozoon	Leucocytozoon sp. PAVE02
1716069	Aconoidasida	Haemosporida	Leucocytozoidae	Leucocytozoon	Leucocytozoon sp. PAVE03
1745721	Aconoidasida	Haemosporida	Leucocytozoidae	Leucocytozoon	Leucocytozoon sp. PC-14-441-1
1745722	Aconoidasida	Haemosporida	Leucocytozoidae	Leucocytozoon	Leucocytozoon sp. PC-14-441-2
2769131	Aconoidasida	Haemosporida	Leucocytozoidae	Leucocytozoon	Leucocytozoon sp. PELSEP03
2163469	Aconoidasida	Haemosporida	Leucocytozoidae	Leucocytozoon	Leucocytozoon sp. PERCAN01
2163470	Aconoidasida	Haemosporida	Leucocytozoidae	Leucocytozoon	Leucocytozoon sp. PERCAN03
2163471	Aconoidasida	Haemosporida	Leucocytozoidae	Leucocytozoon	Leucocytozoon sp. PERCAN04
2163472	Aconoidasida	Haemosporida	Leucocytozoidae	Leucocytozoon	Leucocytozoon sp. PERCAN05
2497847	Aconoidasida	Haemosporida	Leucocytozoidae	Leucocytozoon	Leucocytozoon sp. PHFRU03
1716070	Aconoidasida	Haemosporida	Leucocytozoidae	Leucocytozoon	Leucocytozoon sp. PHIN01
1716071	Aconoidasida	Haemosporida	Leucocytozoidae	Leucocytozoon	Leucocytozoon sp. PHPR04
1716072	Aconoidasida	Haemosporida	Leucocytozoidae	Leucocytozoon	Leucocytozoon sp. PHPR05
2163473	Aconoidasida	Haemosporida	Leucocytozoidae	Leucocytozoon	Leucocytozoon sp. PHYBOR01
2163475	Aconoidasida	Haemosporida	Leucocytozoidae	Leucocytozoon	Leucocytozoon sp. PHYBOR03
1774100	Aconoidasida	Haemosporida	Leucocytozoidae	Leucocytozoon	Leucocytozoon sp. PICAl
1616148	Aconoidasida	Haemosporida	Leucocytozoidae	Leucocytozoon	Leucocytozoon sp. PINTAIL01
1616149	Aconoidasida	Haemosporida	Leucocytozoidae	Leucocytozoon	Leucocytozoon sp. PINTAIL02
1616150	Aconoidasida	Haemosporida	Leucocytozoidae	Leucocytozoon	Leucocytozoon sp. PINTAIL03
1616156	Aconoidasida	Haemosporida	Leucocytozoidae	Leucocytozoon	Leucocytozoon sp. PINTAIL09
1616157	Aconoidasida	Haemosporida	Leucocytozoidae	Leucocytozoon	Leucocytozoon sp. PINTAIL10
1616158	Aconoidasida	Haemosporida	Leucocytozoidae	Leucocytozoon	Leucocytozoon sp. PINTAIL11
1616160	Aconoidasida	Haemosporida	Leucocytozoidae	Leucocytozoon	Leucocytozoon sp. PINTAIL13
1616161	Aconoidasida	Haemosporida	Leucocytozoidae	Leucocytozoon	Leucocytozoon sp. PINTAIL14
1616166	Aconoidasida	Haemosporida	Leucocytozoidae	Leucocytozoon	Leucocytozoon sp. PINTAIL19
1616169	Aconoidasida	Haemosporida	Leucocytozoidae	Leucocytozoon	Leucocytozoon sp. PINTAIL22
1616171	Aconoidasida	Haemosporida	Leucocytozoidae	Leucocytozoon	Leucocytozoon sp. PINTAIL24
2588848	Aconoidasida	Haemosporida	Leucocytozoidae	Leucocytozoon	Leucocytozoon sp. PIPMAC02
2018552	Aconoidasida	Haemosporida	Leucocytozoidae	Leucocytozoon	Leucocytozoon sp. PIRFLA02
1792798	Aconoidasida	Haemosporida	Leucocytozoidae	Leucocytozoon	Leucocytozoon sp. PLACYA01
1892117	Aconoidasida	Haemosporida	Leucocytozoidae	Leucocytozoon	Leucocytozoon sp. PLOCUC01
1892118	Aconoidasida	Haemosporida	Leucocytozoidae	Leucocytozoon	Leucocytozoon sp. PLOCUC03
1792800	Aconoidasida	Haemosporida	Leucocytozoidae	Leucocytozoon	Leucocytozoon sp. PLOMEL04
1892120	Aconoidasida	Haemosporida	Leucocytozoidae	Leucocytozoon	Leucocytozoon sp. PLONIG04
1892121	Aconoidasida	Haemosporida	Leucocytozoidae	Leucocytozoon	Leucocytozoon sp. PLONIG05
1892122	Aconoidasida	Haemosporida	Leucocytozoidae	Leucocytozoon	Leucocytozoon sp. PLONIG06
1892126	Aconoidasida	Haemosporida	Leucocytozoidae	Leucocytozoon	Leucocytozoon sp. PLONIG13
1892128	Aconoidasida	Haemosporida	Leucocytozoidae	Leucocytozoon	Leucocytozoon sp. PLONIG15
1892130	Aconoidasida	Haemosporida	Leucocytozoidae	Leucocytozoon	Leucocytozoon sp. PLOSAN02
1892131	Aconoidasida	Haemosporida	Leucocytozoidae	Leucocytozoon	Leucocytozoon sp. PLOSAN03
2163476	Aconoidasida	Haemosporida	Leucocytozoidae	Leucocytozoon	Leucocytozoon sp. POEHUD01
2588852	Aconoidasida	Haemosporida	Leucocytozoidae	Leucocytozoon	Leucocytozoon sp. PROSUB01
1232633	Aconoidasida	Haemosporida	Leucocytozoidae	Leucocytozoon	Leucocytozoon sp. PS-2012
1199228	Aconoidasida	Haemosporida	Leucocytozoidae	Leucocytozoon	Leucocytozoon sp. PTIVIC04
2506466	Aconoidasida	Haemosporida	Leucocytozoidae	Leucocytozoon	Leucocytozoon sp. PYCBAR01
2769134	Aconoidasida	Haemosporida	Leucocytozoidae	Leucocytozoon	Leucocytozoon sp. PYCTRI02
2820742	Aconoidasida	Haemosporida	Leucocytozoidae	Leucocytozoon	Leucocytozoon sp. PYCTRI03
1073488	Aconoidasida	Haemosporida	Leucocytozoidae	Leucocytozoon	Leucocytozoon sp. PYJOC02
409106	Aconoidasida	Haemosporida	Leucocytozoidae	Leucocytozoon	Leucocytozoon sp. Parus7
409107	Aconoidasida	Haemosporida	Leucocytozoidae	Leucocytozoon	Leucocytozoon sp. REB10
409109	Aconoidasida	Haemosporida	Leucocytozoidae	Leucocytozoon	Leucocytozoon sp. REB12
409110	Aconoidasida	Haemosporida	Leucocytozoidae	Leucocytozoon	Leucocytozoon sp. REB6
409111	Aconoidasida	Haemosporida	Leucocytozoidae	Leucocytozoon	Leucocytozoon sp. REB7
409114	Aconoidasida	Haemosporida	Leucocytozoidae	Leucocytozoon	Leucocytozoon sp. RECOB3
2169461	Aconoidasida	Haemosporida	Leucocytozoidae	Leucocytozoon	Leucocytozoon sp. ROFI06
409117	Aconoidasida	Haemosporida	Leucocytozoidae	Leucocytozoon	Leucocytozoon sp. RS4
706215	Aconoidasida	Haemosporida	Leucocytozoidae	Leucocytozoon	Leucocytozoon sp. RW 5
706216	Aconoidasida	Haemosporida	Leucocytozoidae	Leucocytozoon	Leucocytozoon sp. RW 6
706217	Aconoidasida	Haemosporida	Leucocytozoidae	Leucocytozoon	Leucocytozoon sp. RW7
1503954	Aconoidasida	Haemosporida	Leucocytozoidae	Leucocytozoon	Leucocytozoon sp. SASP_CA_ELW_8L
409118	Aconoidasida	Haemosporida	Leucocytozoidae	Leucocytozoon	Leucocytozoon sp. SBBS1
1979330	Aconoidasida	Haemosporida	Leucocytozoidae	Leucocytozoon	Leucocytozoon sp. SCORUS01
531366	Aconoidasida	Haemosporida	Leucocytozoidae	Leucocytozoon	Leucocytozoon sp. SCOW13
2163478	Aconoidasida	Haemosporida	Leucocytozoidae	Leucocytozoon	Leucocytozoon sp. SETCOR02
2487105	Aconoidasida	Haemosporida	Leucocytozoidae	Leucocytozoon	Leucocytozoon sp. SETCOR08
2487109	Aconoidasida	Haemosporida	Leucocytozoidae	Leucocytozoon	Leucocytozoon sp. SETCOR12
2487113	Aconoidasida	Haemosporida	Leucocytozoidae	Leucocytozoon	Leucocytozoon sp. SETCOR16
2018554	Aconoidasida	Haemosporida	Leucocytozoidae	Leucocytozoon	Leucocytozoon sp. SETGRA02
2588856	Aconoidasida	Haemosporida	Leucocytozoidae	Leucocytozoon	Leucocytozoon sp. SETGRA03
2588857	Aconoidasida	Haemosporida	Leucocytozoidae	Leucocytozoon	Leucocytozoon sp. SETNIG01
2163480	Aconoidasida	Haemosporida	Leucocytozoidae	Leucocytozoon	Leucocytozoon sp. SETPET04
1716073	Aconoidasida	Haemosporida	Leucocytozoidae	Leucocytozoon	Leucocytozoon sp. SIEU01
1151055	Aconoidasida	Haemosporida	Leucocytozoidae	Leucocytozoon	Leucocytozoon sp. SITTAKRU3
531367	Aconoidasida	Haemosporida	Leucocytozoidae	Leucocytozoon	Leucocytozoon sp. SJOW25_660A
1676997	Aconoidasida	Haemosporida	Leucocytozoidae	Leucocytozoon	Leucocytozoon sp. SLP-2015
531368	Aconoidasida	Haemosporida	Leucocytozoidae	Leucocytozoon	Leucocytozoon sp. SPBROW2
2169462	Aconoidasida	Haemosporida	Leucocytozoidae	Leucocytozoon	Leucocytozoon sp. SPIARB01
2769137	Aconoidasida	Haemosporida	Leucocytozoidae	Leucocytozoon	Leucocytozoon sp. SPISEN04
531369	Aconoidasida	Haemosporida	Leucocytozoidae	Leucocytozoon	Leucocytozoon sp. SPOW14
531370	Aconoidasida	Haemosporida	Leucocytozoidae	Leucocytozoon	Leucocytozoon sp. SPOW2
531371	Aconoidasida	Haemosporida	Leucocytozoidae	Leucocytozoon	Leucocytozoon sp. SPOW29
531372	Aconoidasida	Haemosporida	Leucocytozoidae	Leucocytozoon	Leucocytozoon sp. SPOW30
531373	Aconoidasida	Haemosporida	Leucocytozoidae	Leucocytozoon	Leucocytozoon sp. SPOW39
531374	Aconoidasida	Haemosporida	Leucocytozoidae	Leucocytozoon	Leucocytozoon sp. SPOW44
531375	Aconoidasida	Haemosporida	Leucocytozoidae	Leucocytozoon	Leucocytozoon sp. SPOW6
531376	Aconoidasida	Haemosporida	Leucocytozoidae	Leucocytozoon	Leucocytozoon sp. SPOW7
1151057	Aconoidasida	Haemosporida	Leucocytozoidae	Leucocytozoon	Leucocytozoon sp. STAL3
1979329	Aconoidasida	Haemosporida	Leucocytozoidae	Leucocytozoon	Leucocytozoon sp. STRORI04
409121	Aconoidasida	Haemosporida	Leucocytozoidae	Leucocytozoon	Leucocytozoon sp. STUR1
1503955	Aconoidasida	Haemosporida	Leucocytozoidae	Leucocytozoon	Leucocytozoon sp. SWTH_CA_ELW_3L
706219	Aconoidasida	Haemosporida	Leucocytozoidae	Leucocytozoon	Leucocytozoon sp. SYAT 38
706220	Aconoidasida	Haemosporida	Leucocytozoidae	Leucocytozoon	Leucocytozoon sp. SYAT 39
706222	Aconoidasida	Haemosporida	Leucocytozoidae	Leucocytozoon	Leucocytozoon sp. SYAT 41
706224	Aconoidasida	Haemosporida	Leucocytozoidae	Leucocytozoon	Leucocytozoon sp. SYAT 43
706225	Aconoidasida	Haemosporida	Leucocytozoidae	Leucocytozoon	Leucocytozoon sp. SYAT 44
409123	Aconoidasida	Haemosporida	Leucocytozoidae	Leucocytozoon	Leucocytozoon sp. SYAT22
706228	Aconoidasida	Haemosporida	Leucocytozoidae	Leucocytozoon	Leucocytozoon sp. SYBOR 32
409124	Aconoidasida	Haemosporida	Leucocytozoidae	Leucocytozoon	Leucocytozoon sp. SYBOR12
409125	Aconoidasida	Haemosporida	Leucocytozoidae	Leucocytozoon	Leucocytozoon sp. SYBOR13
409127	Aconoidasida	Haemosporida	Leucocytozoidae	Leucocytozoon	Leucocytozoon sp. SYBOR15
409128	Aconoidasida	Haemosporida	Leucocytozoidae	Leucocytozoon	Leucocytozoon sp. SYBOR16
409130	Aconoidasida	Haemosporida	Leucocytozoidae	Leucocytozoon	Leucocytozoon sp. SYBOR18
409133	Aconoidasida	Haemosporida	Leucocytozoidae	Leucocytozoon	Leucocytozoon sp. SYBOR8
395386	Aconoidasida	Haemosporida	Leucocytozoidae	Leucocytozoon	Leucocytozoon sp. Smokies
400399	Aconoidasida	Haemosporida	Leucocytozoidae	Leucocytozoon	Leucocytozoon sp. Smokies-12
400242	Aconoidasida	Haemosporida	Leucocytozoidae	Leucocytozoon	Leucocytozoon sp. Smokies-51
1219832	Aconoidasida	Haemosporida	Leucocytozoidae	Leucocytozoon	Leucocytozoon sp. Streptopelia orientalis 1
1219835	Aconoidasida	Haemosporida	Leucocytozoidae	Leucocytozoon	Leucocytozoon sp. Streptopelia orientalis 4
409134	Aconoidasida	Haemosporida	Leucocytozoidae	Leucocytozoon	Leucocytozoon sp. TRPIP1
409135	Aconoidasida	Haemosporida	Leucocytozoidae	Leucocytozoon	Leucocytozoon sp. TRPIP2
1502667	Aconoidasida	Haemosporida	Leucocytozoidae	Leucocytozoon	Leucocytozoon sp. TS-2014a
2163483	Aconoidasida	Haemosporida	Leucocytozoidae	Leucocytozoon	Leucocytozoon sp. TUMIG09
2163484	Aconoidasida	Haemosporida	Leucocytozoidae	Leucocytozoon	Leucocytozoon sp. TUMIG11
2163486	Aconoidasida	Haemosporida	Leucocytozoidae	Leucocytozoon	Leucocytozoon sp. TUMIG13
2163487	Aconoidasida	Haemosporida	Leucocytozoidae	Leucocytozoon	Leucocytozoon sp. TUMIG14
2163488	Aconoidasida	Haemosporida	Leucocytozoidae	Leucocytozoon	Leucocytozoon sp. TUMIG15
2163489	Aconoidasida	Haemosporida	Leucocytozoidae	Leucocytozoon	Leucocytozoon sp. TUMIG16
2163490	Aconoidasida	Haemosporida	Leucocytozoidae	Leucocytozoon	Leucocytozoon sp. TUMIG17
2163491	Aconoidasida	Haemosporida	Leucocytozoidae	Leucocytozoon	Leucocytozoon sp. TUMIG18
2163492	Aconoidasida	Haemosporida	Leucocytozoidae	Leucocytozoon	Leucocytozoon sp. TUMIG19
2163493	Aconoidasida	Haemosporida	Leucocytozoidae	Leucocytozoon	Leucocytozoon sp. TUMIG20
2769141	Aconoidasida	Haemosporida	Leucocytozoidae	Leucocytozoon	Leucocytozoon sp. TURJAR02
2769142	Aconoidasida	Haemosporida	Leucocytozoidae	Leucocytozoon	Leucocytozoon sp. TURJAR03
2769143	Aconoidasida	Haemosporida	Leucocytozoidae	Leucocytozoon	Leucocytozoon sp. TURJAR04
2769144	Aconoidasida	Haemosporida	Leucocytozoidae	Leucocytozoon	Leucocytozoon sp. TURJAR05
1892134	Aconoidasida	Haemosporida	Leucocytozoidae	Leucocytozoon	Leucocytozoon sp. TUROLI07
1892135	Aconoidasida	Haemosporida	Leucocytozoidae	Leucocytozoon	Leucocytozoon sp. TUROLI08
1892136	Aconoidasida	Haemosporida	Leucocytozoidae	Leucocytozoon	Leucocytozoon sp. TUROLI09
1217604	Aconoidasida	Haemosporida	Leucocytozoidae	Leucocytozoon	Leucocytozoon sp. TUSW01
1217606	Aconoidasida	Haemosporida	Leucocytozoidae	Leucocytozoon	Leucocytozoon sp. TUSW03
2769145	Aconoidasida	Haemosporida	Leucocytozoidae	Leucocytozoon	Leucocytozoon sp. TYCQUA01
1399962	Aconoidasida	Haemosporida	Leucocytozoidae	Leucocytozoon	Leucocytozoon sp. VAE-2013
2018556	Aconoidasida	Haemosporida	Leucocytozoidae	Leucocytozoon	Leucocytozoon sp. VIRPLU05
1503957	Aconoidasida	Haemosporida	Leucocytozoidae	Leucocytozoon	Leucocytozoon sp. WESJ_CA_ELW_4L
531377	Aconoidasida	Haemosporida	Leucocytozoidae	Leucocytozoon	Leucocytozoon sp. WESO3740
531378	Aconoidasida	Haemosporida	Leucocytozoidae	Leucocytozoon	Leucocytozoon sp. WESO5965
706231	Aconoidasida	Haemosporida	Leucocytozoidae	Leucocytozoon	Leucocytozoon sp. WW 11
706232	Aconoidasida	Haemosporida	Leucocytozoidae	Leucocytozoon	Leucocytozoon sp. WW 12
706233	Aconoidasida	Haemosporida	Leucocytozoidae	Leucocytozoon	Leucocytozoon sp. WW 13
706234	Aconoidasida	Haemosporida	Leucocytozoidae	Leucocytozoon	Leucocytozoon sp. WW 14
706235	Aconoidasida	Haemosporida	Leucocytozoidae	Leucocytozoon	Leucocytozoon sp. WW 15
706236	Aconoidasida	Haemosporida	Leucocytozoidae	Leucocytozoon	Leucocytozoon sp. WW 16
706237	Aconoidasida	Haemosporida	Leucocytozoidae	Leucocytozoon	Leucocytozoon sp. WW 7
706239	Aconoidasida	Haemosporida	Leucocytozoidae	Leucocytozoon	Leucocytozoon sp. WW 9
409138	Aconoidasida	Haemosporida	Leucocytozoidae	Leucocytozoon	Leucocytozoon sp. WW6
1250366	Aconoidasida	Haemosporida	Leucocytozoidae	Leucocytozoon	Leucocytozoon sp. YEP TLB4
685897	Aconoidasida	Haemosporida	Leucocytozoidae	Leucocytozoon	Leucocytozoon sp. YEP-1
685896	Aconoidasida	Haemosporida	Leucocytozoidae	Leucocytozoon	Leucocytozoon sp. YEP-2
409139	Aconoidasida	Haemosporida	Leucocytozoidae	Leucocytozoon	Leucocytozoon sp. YMWID1
409140	Aconoidasida	Haemosporida	Leucocytozoidae	Leucocytozoon	Leucocytozoon sp. YMWID2
1073492	Aconoidasida	Haemosporida	Leucocytozoidae	Leucocytozoon	Leucocytozoon sp. ZOABY01
1073494	Aconoidasida	Haemosporida	Leucocytozoidae	Leucocytozoon	Leucocytozoon sp. ZOBOR01
1073496	Aconoidasida	Haemosporida	Leucocytozoidae	Leucocytozoon	Leucocytozoon sp. ZOBOR03
1073500	Aconoidasida	Haemosporida	Leucocytozoidae	Leucocytozoon	Leucocytozoon sp. ZOBOR07
1073502	Aconoidasida	Haemosporida	Leucocytozoidae	Leucocytozoon	Leucocytozoon sp. ZOBOR09
1073505	Aconoidasida	Haemosporida	Leucocytozoidae	Leucocytozoon	Leucocytozoon sp. ZOBOR12
1073509	Aconoidasida	Haemosporida	Leucocytozoidae	Leucocytozoon	Leucocytozoon sp. ZOBOR16
1073511	Aconoidasida	Haemosporida	Leucocytozoidae	Leucocytozoon	Leucocytozoon sp. ZOCHL02
2163494	Aconoidasida	Haemosporida	Leucocytozoidae	Leucocytozoon	Leucocytozoon sp. ZOLEU02
2163495	Aconoidasida	Haemosporida	Leucocytozoidae	Leucocytozoon	Leucocytozoon sp. ZOLEU04
1073512	Aconoidasida	Haemosporida	Leucocytozoidae	Leucocytozoon	Leucocytozoon sp. ZOMAD01
1892140	Aconoidasida	Haemosporida	Leucocytozoidae	Leucocytozoon	Leucocytozoon sp. ZOSFEA01
1892141	Aconoidasida	Haemosporida	Leucocytozoidae	Leucocytozoon	Leucocytozoon sp. ZOSGRI02
1792801	Aconoidasida	Haemosporida	Leucocytozoidae	Leucocytozoon	Leucocytozoon sp. ZOSLUG02
1792802	Aconoidasida	Haemosporida	Leucocytozoidae	Leucocytozoon	Leucocytozoon sp. ZOSLUG03
1892142	Aconoidasida	Haemosporida	Leucocytozoidae	Leucocytozoon	Leucocytozoon sp. ZOSSEN03
1892143	Aconoidasida	Haemosporida	Leucocytozoidae	Leucocytozoon	Leucocytozoon sp. ZOSSEN04
1340743	Aconoidasida	Haemosporida	Leucocytozoidae	Leucocytozoon	Leucocytozoon sp. eruvetpar1
1340744	Aconoidasida	Haemosporida	Leucocytozoidae	Leucocytozoon	Leucocytozoon sp. eruvetpar2
413014	Aconoidasida	Haemosporida	Leucocytozoidae	Leucocytozoon	Leucocytozoon sp. ex Gavia immer
1364906	Aconoidasida	Haemosporida	Leucocytozoidae	Leucocytozoon	Leucocytozoon sp. ex Strix aluco AY-2013
257641	Aconoidasida	Haemosporida	Leucocytozoidae	Leucocytozoon	Leucocytozoon sp. lBRAM2
257644	Aconoidasida	Haemosporida	Leucocytozoidae	Leucocytozoon	Leucocytozoon sp. lBRAM3
257640	Aconoidasida	Haemosporida	Leucocytozoidae	Leucocytozoon	Leucocytozoon sp. lBT3
257638	Aconoidasida	Haemosporida	Leucocytozoidae	Leucocytozoon	Leucocytozoon sp. lBT4
257645	Aconoidasida	Haemosporida	Leucocytozoidae	Leucocytozoon	Leucocytozoon sp. lCB1
421493	Aconoidasida	Haemosporida	Leucocytozoidae	Leucocytozoon	Leucocytozoon sp. lHELLI1
421494	Aconoidasida	Haemosporida	Leucocytozoidae	Leucocytozoon	Leucocytozoon sp. lHELLI2
421495	Aconoidasida	Haemosporida	Leucocytozoidae	Leucocytozoon	Leucocytozoon sp. lHELLI3
765330	Aconoidasida	Haemosporida	Leucocytozoidae	Leucocytozoon	Leucocytozoon sp. lLSVAL1
765331	Aconoidasida	Haemosporida	Leucocytozoidae	Leucocytozoon	Leucocytozoon sp. lLSVAL2
257636	Aconoidasida	Haemosporida	Leucocytozoidae	Leucocytozoon	Leucocytozoon sp. lPARUS4
257637	Aconoidasida	Haemosporida	Leucocytozoidae	Leucocytozoon	Leucocytozoon sp. lSISKIN2
379414	Aconoidasida	Haemosporida	Leucocytozoidae	Leucocytozoon	Leucocytozoon squamatus
289426	Aconoidasida	Haemosporida	Leucocytozoidae	Leucocytozoon	Leucocytozoon toddi
2556097	Aconoidasida	Haemosporida	Leucocytozoidae	Leucocytozoon	Leucocytozoon toddi complex sp.
2138145	Aconoidasida	Haemosporida	Plasmodiidae	Hepatocystis	Hepatocystis epomophori
77567	Aconoidasida	Haemosporida	Plasmodiidae	Hepatocystis	Hepatocystis sp.
1410048	Aconoidasida	Haemosporida	Plasmodiidae	Hepatocystis	Hepatocystis sp. 1 JS-2013
1164881	Aconoidasida	Haemosporida	Plasmodiidae	Hepatocystis	Hepatocystis sp. AA-2012
1035083	Aconoidasida	Haemosporida	Plasmodiidae	Hepatocystis	Hepatocystis sp. CH
1522305	Aconoidasida	Haemosporida	Plasmodiidae	Hepatocystis	Hepatocystis sp. F17.42
1453982	Aconoidasida	Haemosporida	Plasmodiidae	Hepatocystis	Hepatocystis sp. HapCe1
1453983	Aconoidasida	Haemosporida	Plasmodiidae	Hepatocystis	Hepatocystis sp. HapCe2
749587	Aconoidasida	Haemosporida	Plasmodiidae	Hepatocystis	Hepatocystis sp. JAB-2010a
468627	Aconoidasida	Haemosporida	Plasmodiidae	Hepatocystis	Hepatocystis sp. KJO-2007
498823	Aconoidasida	Haemosporida	Plasmodiidae	Hepatocystis	Hepatocystis sp. LDFB
498824	Aconoidasida	Haemosporida	Plasmodiidae	Hepatocystis	Hepatocystis sp. MB3
498825	Aconoidasida	Haemosporida	Plasmodiidae	Hepatocystis	Hepatocystis sp. MB6
512400	Aconoidasida	Haemosporida	Plasmodiidae	Hepatocystis	Hepatocystis sp. MFRC11
1054207	Aconoidasida	Haemosporida	Plasmodiidae	Hepatocystis	Hepatocystis sp. NGL/ccM
1054208	Aconoidasida	Haemosporida	Plasmodiidae	Hepatocystis	Hepatocystis sp. OLKM/msN
903504	Aconoidasida	Haemosporida	Plasmodiidae	Hepatocystis	Hepatocystis sp. SSJ-2010
1266736	Aconoidasida	Haemosporida	Plasmodiidae	Hepatocystis	Hepatocystis sp. TLG-2012
1054209	Aconoidasida	Haemosporida	Plasmodiidae	Hepatocystis	Hepatocystis sp. WN1743/mt
1054210	Aconoidasida	Haemosporida	Plasmodiidae	Hepatocystis	Hepatocystis sp. WN1859/cc
1294087	Aconoidasida	Haemosporida	Plasmodiidae	Hepatocystis	Hepatocystis sp. ex Callosciurus notatus HNH-2013
2600580	Aconoidasida	Haemosporida	Plasmodiidae	Hepatocystis	Hepatocystis sp. ex Piliocolobus tephrosceles
587286	Aconoidasida	Haemosporida	Plasmodiidae	Hepatocystis	Hepatocystis sp. ex Pteropus hypomelanus
1891980	Aconoidasida	Haemosporida	Plasmodiidae	Nycteria	Nycteria gabonensis
1891981	Aconoidasida	Haemosporida	Plasmodiidae	Nycteria	Nycteria heischi
1410043	Aconoidasida	Haemosporida	Plasmodiidae	Nycteria	Nycteria medusiformis
1715676	Aconoidasida	Haemosporida	Plasmodiidae	Nycteria	Nycteria sp.
1410059	Aconoidasida	Haemosporida	Plasmodiidae	Nycteria	Nycteria sp. 1 JS-2013
1649013	Aconoidasida	Haemosporida	Plasmodiidae	Nycteria	Nycteria sp. JS-2015
419357	Aconoidasida	Haemosporida	Plasmodiidae	Plasmodium	Plasmodium (Giovannolaia) sp. 1536
419359	Aconoidasida	Haemosporida	Plasmodiidae	Plasmodium	Plasmodium (Giovannolaia) sp. AF150
419360	Aconoidasida	Haemosporida	Plasmodiidae	Plasmodium	Plasmodium (Haemamoeba) sp. 1045
419361	Aconoidasida	Haemosporida	Plasmodiidae	Plasmodium	Plasmodium (Haemamoeba) sp. 1227
419362	Aconoidasida	Haemosporida	Plasmodiidae	Plasmodium	Plasmodium (Haemamoeba) sp. 594
419365	Aconoidasida	Haemosporida	Plasmodiidae	Plasmodium	Plasmodium (Haemamoeba) sp. B218
419366	Aconoidasida	Haemosporida	Plasmodiidae	Plasmodium	Plasmodium (Haemamoeba) sp. P121
1483181	Aconoidasida	Haemosporida	Plasmodiidae	Plasmodium	Plasmodium (Haemamoeba) sp. RV-2014
419367	Aconoidasida	Haemosporida	Plasmodiidae	Plasmodium	Plasmodium (Huffia) sp. 182
419368	Aconoidasida	Haemosporida	Plasmodiidae	Plasmodium	Plasmodium (Huffia) sp. 585
419369	Aconoidasida	Haemosporida	Plasmodiidae	Plasmodium	Plasmodium (Huffia) sp. 664
419370	Aconoidasida	Haemosporida	Plasmodiidae	Plasmodium	Plasmodium (Novyella) sp. 1022
419372	Aconoidasida	Haemosporida	Plasmodiidae	Plasmodium	Plasmodium (Novyella) sp. 1476
419374	Aconoidasida	Haemosporida	Plasmodiidae	Plasmodium	Plasmodium (Novyella) sp. 1901
419375	Aconoidasida	Haemosporida	Plasmodiidae	Plasmodium	Plasmodium (Novyella) sp. 224
419376	Aconoidasida	Haemosporida	Plasmodiidae	Plasmodium	Plasmodium (Novyella) sp. 256
419377	Aconoidasida	Haemosporida	Plasmodiidae	Plasmodium	Plasmodium (Novyella) sp. 318
419378	Aconoidasida	Haemosporida	Plasmodiidae	Plasmodium	Plasmodium (Novyella) sp. 415
419380	Aconoidasida	Haemosporida	Plasmodiidae	Plasmodium	Plasmodium (Novyella) sp. 553
419381	Aconoidasida	Haemosporida	Plasmodiidae	Plasmodium	Plasmodium (Novyella) sp. 608
419383	Aconoidasida	Haemosporida	Plasmodiidae	Plasmodium	Plasmodium (Novyella) sp. B8
419354	Aconoidasida	Haemosporida	Plasmodiidae	Plasmodium	Plasmodium Bennettinia sp. PJ2
195946	Aconoidasida	Haemosporida	Plasmodiidae	Plasmodium	Plasmodium agamae
1194440	Aconoidasida	Haemosporida	Plasmodiidae	Plasmodium	Plasmodium ashfordi
160486	Aconoidasida	Haemosporida	Plasmodiidae	Plasmodium	Plasmodium atheruri
195939	Aconoidasida	Haemosporida	Plasmodiidae	Plasmodium	Plasmodium azurophilum
EP00363	Aconoidasida	Haemosporida	Plasmodiidae	Plasmodium	Plasmodium berghei
5821	Aconoidasida	Haemosporida	Plasmodiidae	Plasmodium	Plasmodium berghei
5823	Aconoidasida	Haemosporida	Plasmodiidae	Plasmodium	Plasmodium berghei
720591	Aconoidasida	Haemosporida	Plasmodiidae	Plasmodium	Plasmodium billbrayi
5824	Aconoidasida	Haemosporida	Plasmodiidae	Plasmodium	Plasmodium brasilianum
1737479	Aconoidasida	Haemosporida	Plasmodiidae	Plasmodium	Plasmodium bubalis
2038114	Aconoidasida	Haemosporida	Plasmodiidae	Plasmodium	Plasmodium carmelinoi
255879	Aconoidasida	Haemosporida	Plasmodiidae	Plasmodium	Plasmodium cathemerium
392745	Aconoidasida	Haemosporida	Plasmodiidae	Plasmodium	Plasmodium cf. inui
196059	Aconoidasida	Haemosporida	Plasmodiidae	Plasmodium	Plasmodium cf. malariae
943109	Aconoidasida	Haemosporida	Plasmodiidae	Plasmodium	Plasmodium cf. ovale
1366471	Aconoidasida	Haemosporida	Plasmodiidae	Plasmodium	Plasmodium cf. reichenowi Shegue
2774208	Aconoidasida	Haemosporida	Plasmodiidae	Plasmodium	Plasmodium cf. vaughani
943110	Aconoidasida	Haemosporida	Plasmodiidae	Plasmodium	Plasmodium cf. vivax
1318701	Aconoidasida	Haemosporida	Plasmodiidae	Plasmodium	Plasmodium cf. vivax EKgor1179_SGA2.9
1318700	Aconoidasida	Haemosporida	Plasmodiidae	Plasmodium	Plasmodium cf. vivax EKgor514_SGA2.6
1329927	Aconoidasida	Haemosporida	Plasmodiidae	Plasmodium	Plasmodium cf. vivax FP-2013
EP00364	Aconoidasida	Haemosporida	Plasmodiidae	Plasmodium	Plasmodium chabaudi
[truncated: 42,718 more rows]
