# Supplementary material for: VEBA: a modular end-to-end suite for in silico recovery, clustering, and analysis of prokaryotic, microeukaryotic, and viral genomes from metagenomes
Source: BMC Bioinformatics. 2022 Oct 12;23:419. doi: 10.1186/s12859-022-04973-8 (PMC9554839; doi:10.1186/s12859-022-04973-8)
Supplement: Supplementary file 3 — Additional file 3. Supplemental Table 3. Contains dataset, domain, assembly statistics, taxonomy, and genome quality for 948 MAGs. [file 12859_2022_4973_MOESM3_ESM.xlsx]

## Sheet: Table_S3
# Table S3 – Metagenome-assembled genomes synopsis
# Contains dataset, domain, assembly statistics, taxonomy, and genome quality for 948 MAGs.
	Info			Statistics									Taxonomy		Quality
	dataset	domain	source	num_seqs	sum_len	min_len	avg_len	max_len	N50	num_genes	GC	coding_density	classification	cluster	completeness	contamination
ERR2002407__METABAT2__E.1__bin.2	MarineAerosol	Eukaryotic	ERR2002407	7896	26012994	1500	3294.5	19759	3612	15655	0.426985	0.635979	c__Coscinodiscophyceae;o__Thalassiosirales;f__Stephanodiscaceae;g__Cyclotella;s__Cyclotella meneghiniana	ESLC1	67	0
ERR2002416__METABAT2__E.1__bin.1	MarineAerosol	Eukaryotic	ERR2002416	7610	30403770	1500	3995.2	22599	4745	17176	0.429877	0.629319	c__Coscinodiscophyceae;o__Thalassiosirales;f__Stephanodiscaceae;g__Cyclotella;s__Cyclotella meneghiniana	ESLC1	80	0
ERR2002419__METABAT2__E.1__bin.2	MarineAerosol	Eukaryotic	ERR2002419	7510	30323354	1500	4037.7	31544	4769	17127	0.429238	0.631854	c__Coscinodiscophyceae;o__Thalassiosirales;f__Stephanodiscaceae;g__Cyclotella;s__Cyclotella meneghiniana	ESLC1	80	1
ERR2002383__VIRFINDER__Virus.1	MarineAerosol	Viral	ERR2002383	1	43964	43964	43964	43964	43964	52	0.393093	0.940315	Caudovirales	VSLC3	99.67	0
ERR2002383__VIRFINDER__Virus.2	MarineAerosol	Viral	ERR2002383	1	39437	39437	39437	39437	39437	73	0.387834	0.924335	Caudovirales	VSLC1	100	0
ERR2002383__VIRFINDER__Virus.3	MarineAerosol	Viral	ERR2002383	1	38848	38848	38848	38848	38848	62	0.448517	0.969471	Caudovirales	VSLC2	97.75	0
ERR2002383__VIRFINDER__Virus.4	MarineAerosol	Viral	ERR2002383	1	38206	38206	38206	38206	38206	57	0.608438	0.927891	Caudovirales	VSLC10	92.51	0
ERR2002384__VIRFINDER__Virus.1	MarineAerosol	Viral	ERR2002384	1	56068	56068	56068	56068	56068	71	0.415362	0.959638	Caudovirales	VSLC6	95.68	0
ERR2002384__VIRFINDER__Virus.2	MarineAerosol	Viral	ERR2002384	1	50702	50702	50702	50702	50702	79	0.436393	0.965051	Viruses; Caudovirales; Podoviridae; unclassified Podoviridae	VSLC13	92.14	0
ERR2002384__VIRFINDER__Virus.3	MarineAerosol	Viral	ERR2002384	1	44453	44453	44453	44453	44453	53	0.393022	0.937597	Caudovirales	VSLC3	100	0
ERR2002384__VIRFINDER__Virus.4	MarineAerosol	Viral	ERR2002384	1	39437	39437	39437	39437	39437	73	0.387834	0.924335	Caudovirales	VSLC1	100	0
ERR2002384__VIRFINDER__Virus.5	MarineAerosol	Viral	ERR2002384	1	38822	38822	38822	38822	38822	62	0.448715	0.970429	Caudovirales	VSLC2	100	0
ERR2002385__VIRFINDER__Virus.1	MarineAerosol	Viral	ERR2002385	1	58544	58544	58544	58544	58544	84	0.354904	0.959176	Caudovirales	VSLC68	91.05	0
ERR2002385__VIRFINDER__Virus.2	MarineAerosol	Viral	ERR2002385	1	56208	56208	56208	56208	56208	72	0.415476	0.952498	Caudovirales	VSLC6	95.92	0
ERR2002385__VIRFINDER__Virus.3	MarineAerosol	Viral	ERR2002385	1	53767	53767	53767	53767	53767	85	0.435519	0.9501	Viruses; Caudovirales; Podoviridae; unclassified Podoviridae	VSLC13	97.72	0
ERR2002385__VIRFINDER__Virus.4	MarineAerosol	Viral	ERR2002385	1	44386	44386	44386	44386	44386	52	0.393074	0.935092	Caudovirales	VSLC3	100	0
ERR2002385__VIRFINDER__Virus.5	MarineAerosol	Viral	ERR2002385	1	44344	44344	44344	44344	44344	60	0.467775	0.929686	Caudovirales	VSLC4	100	0
ERR2002385__VIRFINDER__Virus.6	MarineAerosol	Viral	ERR2002385	1	43963	43963	43963	43963	43963	51	0.502787	0.975616	Caudovirales	VSLC9	100	0
ERR2002385__VIRFINDER__Virus.7	MarineAerosol	Viral	ERR2002385	1	39437	39437	39437	39437	39437	73	0.387732	0.928671	Caudovirales	VSLC1	100	0
ERR2002385__VIRFINDER__Virus.8	MarineAerosol	Viral	ERR2002385	1	38822	38822	38822	38822	38822	62	0.448586	0.970429	Caudovirales	VSLC2	100	0
ERR2002385__VIRFINDER__Virus.9	MarineAerosol	Viral	ERR2002385	1	11688	11688	11688	11688	11688	3	0.480921	0.938912	Retrovirales	VSLC15	90.49	0
ERR2002386__VIRFINDER__Virus.1	MarineAerosol	Viral	ERR2002386	1	44575	44575	44575	44575	44575	60	0.468312	0.93005	Caudovirales	VSLC4	100	0
ERR2002386__VIRFINDER__Virus.2	MarineAerosol	Viral	ERR2002386	1	44378	44378	44378	44378	44378	53	0.39328	0.936004	Caudovirales	VSLC3	100	0
ERR2002386__VIRFINDER__Virus.3	MarineAerosol	Viral	ERR2002386	1	39437	39437	39437	39437	39437	74	0.387834	0.93004	Caudovirales	VSLC1	100	0
ERR2002386__VIRFINDER__Virus.4	MarineAerosol	Viral	ERR2002386	1	38822	38822	38822	38822	38822	62	0.448637	0.970429	Caudovirales	VSLC2	100	0
ERR2002387__VIRFINDER__Virus.1	MarineAerosol	Viral	ERR2002387	1	39437	39437	39437	39437	39437	72	0.387606	0.921749	Caudovirales	VSLC1	100	0
ERR2002387__VIRFINDER__Virus.2	MarineAerosol	Viral	ERR2002387	1	38822	38822	38822	38822	38822	62	0.448534	0.970429	Caudovirales	VSLC2	100	0
ERR2002388__VIRFINDER__Virus.1	MarineAerosol	Viral	ERR2002388	1	44344	44344	44344	44344	44344	60	0.467775	0.929686	Caudovirales	VSLC4	100	0
ERR2002388__VIRFINDER__Virus.2	MarineAerosol	Viral	ERR2002388	1	39437	39437	39437	39437	39437	73	0.387783	0.928367	Caudovirales	VSLC1	100	0
ERR2002389__VIRFINDER__Virus.1	MarineAerosol	Viral	ERR2002389	1	44302	44302	44302	44302	44302	61	0.467631	0.930703	Caudovirales	VSLC4	97.33	0
ERR2002389__VIRFINDER__Virus.2	MarineAerosol	Viral	ERR2002389	1	41287	41287	41287	41287	41287	57	0.607783	0.932836	Caudovirales	VSLC10	99.97	0
ERR2002389__VIRFINDER__Virus.3	MarineAerosol	Viral	ERR2002389	1	39437	39437	39437	39437	39437	73	0.38758	0.928671	Caudovirales	VSLC1	100	0
ERR2002390__VIRFINDER__Virus.1	MarineAerosol	Viral	ERR2002390	1	39484	39484	39484	39484	39484	72	0.387575	0.918296	Caudovirales	VSLC1	100	0
ERR2002391__VIRFINDER__Virus.1	MarineAerosol	Viral	ERR2002391	1	71584	71584	71584	71584	71584	84	0.358038	0.916881	Caudovirales	VSLC12	98.27	0
ERR2002391__VIRFINDER__Virus.2	MarineAerosol	Viral	ERR2002391	1	56499	56499	56499	56499	56499	71	0.415291	0.960336	Caudovirales	VSLC6	100	0
ERR2002391__VIRFINDER__Virus.3	MarineAerosol	Viral	ERR2002391	1	44415	44415	44415	44415	44415	52	0.393088	0.934617	Caudovirales	VSLC3	100	0
ERR2002391__VIRFINDER__Virus.4	MarineAerosol	Viral	ERR2002391	1	44013	44013	44013	44013	44013	59	0.467362	0.929657	Caudovirales	VSLC4	96.81	0
ERR2002391__VIRFINDER__Virus.5	MarineAerosol	Viral	ERR2002391	1	39437	39437	39437	39437	39437	72	0.387656	0.923422	Caudovirales	VSLC1	100	0
ERR2002391__VIRFINDER__Virus.6	MarineAerosol	Viral	ERR2002391	1	38822	38822	38822	38822	38822	62	0.448406	0.970429	Caudovirales	VSLC2	100	0
ERR2002392__VIRFINDER__Virus.1	MarineAerosol	Viral	ERR2002392	1	39437	39437	39437	39437	39437	74	0.387834	0.93004	Caudovirales	VSLC1	100	0
ERR2002392__VIRFINDER__Virus.2	MarineAerosol	Viral	ERR2002392	1	38822	38822	38822	38822	38822	62	0.448586	0.970429	Caudovirales	VSLC2	100	0
ERR2002394__VIRFINDER__Virus.1	MarineAerosol	Viral	ERR2002394	1	40113	40113	40113	40113	40113	57	0.609477	0.935906	Caudovirales	VSLC10	100	0
ERR2002395__VIRFINDER__Virus.1	MarineAerosol	Viral	ERR2002395	1	55981	55981	55981	55981	55981	73	0.415562	0.961451	Caudovirales	VSLC6	95.53	0
ERR2002395__VIRFINDER__Virus.2	MarineAerosol	Viral	ERR2002395	1	44393	44393	44393	44393	44393	53	0.393101	0.936026	Caudovirales	VSLC3	100	0
ERR2002395__VIRFINDER__Virus.3	MarineAerosol	Viral	ERR2002395	1	39375	39375	39375	39375	39375	73	0.387832	0.927467	Caudovirales	VSLC1	100	0
ERR2002395__VIRFINDER__Virus.4	MarineAerosol	Viral	ERR2002395	1	35727	35727	35727	35727	35727	57	0.553232	0.944244	Caudovirales	VSLC56	100	0
ERR2002396__VIRFINDER__Virus.1	MarineAerosol	Viral	ERR2002396	1	56582	56582	56582	56582	56582	71	0.415141	0.957654	Caudovirales	VSLC6	100	0
ERR2002396__VIRFINDER__Virus.2	MarineAerosol	Viral	ERR2002396	1	44158	44158	44158	44158	44158	52	0.393541	0.939445	Caudovirales	VSLC3	100	0
ERR2002396__VIRFINDER__Virus.3	MarineAerosol	Viral	ERR2002396	1	39385	39385	39385	39385	39385	73	0.387609	0.921899	Caudovirales	VSLC1	100	0
ERR2002397__VIRFINDER__Virus.1	MarineAerosol	Viral	ERR2002397	1	39527	39527	39527	39527	39527	72	0.38728	0.920864	Caudovirales	VSLC1	100	0
ERR2002397__VIRFINDER__Virus.2	MarineAerosol	Viral	ERR2002397	1	38867	38867	38867	38867	38867	62	0.448697	0.970463	Caudovirales	VSLC2	97.68	0
ERR2002398__VIRFINDER__Virus.10	MarineAerosol	Viral	ERR2002398	1	38822	38822	38822	38822	38822	62	0.448534	0.970429	Caudovirales	VSLC2	100	0
ERR2002398__VIRFINDER__Virus.11	MarineAerosol	Viral	ERR2002398	1	35679	35679	35679	35679	35679	52	0.481376	0.960229	Caudovirales	VSLC46	100	0
ERR2002398__VIRFINDER__Virus.12	MarineAerosol	Viral	ERR2002398	1	35186	35186	35186	35186	35186	55	0.421878	0.948445	Caudovirales	VSLC60	100	0
ERR2002398__VIRFINDER__Virus.13	MarineAerosol	Viral	ERR2002398	1	33761	33761	33761	33761	33761	46	0.507798	0.944403	Caudovirales	VSLC63	92.41	0
ERR2002398__VIRFINDER__Virus.14	MarineAerosol	Viral	ERR2002398	1	33211	33211	33211	33211	33211	52	0.402646	0.925627	Caudovirales	VSLC59	100	0
ERR2002398__VIRFINDER__Virus.15	MarineAerosol	Viral	ERR2002398	1	30574	30574	30574	30574	30574	38	0.494666	0.935991		VSLC58	91.12	0
ERR2002398__VIRFINDER__Virus.16	MarineAerosol	Viral	ERR2002398	1	20902	20902	20902	20902	20902	31	0.507547	0.988326	Caudovirales	VSLC43	90.49	0
ERR2002398__VIRFINDER__Virus.1	MarineAerosol	Viral	ERR2002398	1	60632	60632	60632	60632	60632	72	0.606313	0.939207	Caudovirales	VSLC55	100	0
ERR2002398__VIRFINDER__Virus.2	MarineAerosol	Viral	ERR2002398	1	58985	58985	58985	58985	58985	89	0.411376	0.923319	Caudovirales	VSLC34	100	0
ERR2002398__VIRFINDER__Virus.3	MarineAerosol	Viral	ERR2002398	1	55394	55394	55394	55394	55394	63	0.513063	0.955501	Caudovirales	VSLC62	100	0
ERR2002398__VIRFINDER__Virus.4	MarineAerosol	Viral	ERR2002398	1	54954	54954	54954	54954	54954	71	0.415696	0.948848	Caudovirales	VSLC6	93.78	0
ERR2002398__VIRFINDER__Virus.5	MarineAerosol	Viral	ERR2002398	1	47897	47897	47897	47897	47897	71	0.364115	0.963004	Caudovirales	VSLC26	100	0
ERR2002398__VIRFINDER__Virus.6	MarineAerosol	Viral	ERR2002398	1	46454	46454	46454	46454	46454	67	0.41484	0.910062	Caudovirales	VSLC31	100	0
ERR2002398__VIRFINDER__Virus.7	MarineAerosol	Viral	ERR2002398	1	44415	44415	44415	44415	44415	53	0.393291	0.936103	Caudovirales	VSLC3	100	0
ERR2002398__VIRFINDER__Virus.8	MarineAerosol	Viral	ERR2002398	1	40232	40232	40232	40232	40232	77	0.533232	0.88959	Caudovirales	VSLC61	100	0
ERR2002398__VIRFINDER__Virus.9	MarineAerosol	Viral	ERR2002398	1	39437	39437	39437	39437	39437	74	0.387656	0.93004	Caudovirales	VSLC1	100	0
ERR2002401__VIRFINDER__Virus.1	MarineAerosol	Viral	ERR2002401	1	42541	42541	42541	42541	42541	49	0.392751	0.934111	Caudovirales	VSLC3	96.47	0
ERR2002401__VIRFINDER__Virus.2	MarineAerosol	Viral	ERR2002401	1	39437	39437	39437	39437	39437	73	0.38758	0.928671	Caudovirales	VSLC1	100	0
ERR2002401__VIRFINDER__Virus.3	MarineAerosol	Viral	ERR2002401	1	38822	38822	38822	38822	38822	62	0.448586	0.970429	Caudovirales	VSLC2	100	0
ERR2002402__VIRFINDER__Virus.1	MarineAerosol	Viral	ERR2002402	1	44344	44344	44344	44344	44344	60	0.467775	0.929686	Caudovirales	VSLC4	100	0
ERR2002402__VIRFINDER__Virus.2	MarineAerosol	Viral	ERR2002402	1	44301	44301	44301	44301	44301	54	0.393443	0.944335	Caudovirales	VSLC3	100	0
ERR2002402__VIRFINDER__Virus.3	MarineAerosol	Viral	ERR2002402	1	39437	39437	39437	39437	39437	73	0.387783	0.924335	Caudovirales	VSLC1	100	0
ERR2002402__VIRFINDER__Virus.4	MarineAerosol	Viral	ERR2002402	1	38825	38825	38825	38825	38825	40	0.449427	0.932337	Caudovirales	VSLC38	100	0
ERR2002402__VIRFINDER__Virus.5	MarineAerosol	Viral	ERR2002402	1	38777	38777	38777	38777	38777	62	0.448539	0.970395	Caudovirales	VSLC2	97.45	0
ERR2002402__VIRFINDER__Virus.6	MarineAerosol	Viral	ERR2002402	1	34413	34413	34413	34413	34413	44	0.427455	0.957109	Caudovirales	VSLC5	100	0
ERR2002403__VIRFINDER__Virus.1	MarineAerosol	Viral	ERR2002403	1	43289	43289	43289	43289	43289	49	0.458269	0.964818	Caudovirales	VSLC16	93.55	0
ERR2002403__VIRFINDER__Virus.2	MarineAerosol	Viral	ERR2002403	1	39437	39437	39437	39437	39437	74	0.387834	0.93004	Caudovirales	VSLC1	100	0
ERR2002403__VIRFINDER__Virus.3	MarineAerosol	Viral	ERR2002403	1	38822	38822	38822	38822	38822	62	0.448534	0.970429	Caudovirales	VSLC2	100	0
ERR2002403__VIRFINDER__Virus.4	MarineAerosol	Viral	ERR2002403	1	34407	34407	34407	34407	34407	47	0.427558	0.967826	Caudovirales	VSLC5	100	0
ERR2002404__VIRFINDER__Virus.1	MarineAerosol	Viral	ERR2002404	1	39437	39437	39437	39437	39437	72	0.387707	0.922966	Caudovirales	VSLC1	100	0
ERR2002404__VIRFINDER__Virus.2	MarineAerosol	Viral	ERR2002404	1	38481	38481	38481	38481	38481	61	0.448481	0.971622	Caudovirales	VSLC2	96.69	0
ERR2002405__VIRFINDER__Virus.10	MarineAerosol	Viral	ERR2002405	1	39437	39437	39437	39437	39437	74	0.387758	0.93004	Caudovirales	VSLC1	100	0
ERR2002405__VIRFINDER__Virus.11	MarineAerosol	Viral	ERR2002405	1	38822	38822	38822	38822	38822	62	0.448689	0.970352	Caudovirales	VSLC2	100	0
ERR2002405__VIRFINDER__Virus.12	MarineAerosol	Viral	ERR2002405	1	34100	34100	34100	34100	34100	45	0.427185	0.963167	Caudovirales	VSLC5	100	0
ERR2002405__VIRFINDER__Virus.1	MarineAerosol	Viral	ERR2002405	1	85987	85987	85987	85987	85987	88	0.252445	0.970542		VSLC8	100	0
ERR2002405__VIRFINDER__Virus.2	MarineAerosol	Viral	ERR2002405	1	58132	58132	58132	58132	58132	68	0.458095	0.956014	Caudovirales	VSLC25	93.98	0
ERR2002405__VIRFINDER__Virus.3	MarineAerosol	Viral	ERR2002405	1	56828	56828	56828	56828	56828	71	0.557841	0.925741	Caudovirales	VSLC18	100	0
ERR2002405__VIRFINDER__Virus.4	MarineAerosol	Viral	ERR2002405	1	54944	54944	54944	54944	54944	70	0.414667	0.957484	Caudovirales	VSLC6	93.76	0
ERR2002405__VIRFINDER__Virus.5	MarineAerosol	Viral	ERR2002405	1	49852	49852	49852	49852	49852	54	0.503671	0.903755	Caudovirales	VSLC9	100	0
ERR2002405__VIRFINDER__Virus.6	MarineAerosol	Viral	ERR2002405	1	48655	48655	48655	48655	48655	67	0.509033	0.943685	Caudovirales	VSLC11	100	0
ERR2002405__VIRFINDER__Virus.7	MarineAerosol	Viral	ERR2002405	1	44415	44415	44415	44415	44415	54	0.393178	0.939615	Caudovirales	VSLC3	100	0
ERR2002405__VIRFINDER__Virus.8	MarineAerosol	Viral	ERR2002405	1	43409	43409	43409	43409	43409	18	0.461959	0.924624		VSLC19	100	0
ERR2002405__VIRFINDER__Virus.9	MarineAerosol	Viral	ERR2002405	1	43208	43208	43208	43208	43208	49	0.458434	0.967182	Caudovirales	VSLC16	93.38	0
ERR2002406__VIRFINDER__Virus.1	MarineAerosol	Viral	ERR2002406	1	85951	85951	85951	85951	85951	89	0.252423	0.971158		VSLC8	100	0
ERR2002406__VIRFINDER__Virus.2	MarineAerosol	Viral	ERR2002406	1	56771	56771	56771	56771	56771	70	0.557767	0.923975	Caudovirales	VSLC18	100	0
ERR2002406__VIRFINDER__Virus.3	MarineAerosol	Viral	ERR2002406	1	44415	44415	44415	44415	44415	53	0.39311	0.936035	Caudovirales	VSLC3	100	0
ERR2002406__VIRFINDER__Virus.4	MarineAerosol	Viral	ERR2002406	1	43708	43708	43708	43708	43708	18	0.46175	0.925094		VSLC19	100	0
ERR2002406__VIRFINDER__Virus.5	MarineAerosol	Viral	ERR2002406	1	39437	39437	39437	39437	39437	73	0.387884	0.924335	Caudovirales	VSLC1	100	0
ERR2002406__VIRFINDER__Virus.6	MarineAerosol	Viral	ERR2002406	1	38822	38822	38822	38822	38822	62	0.448843	0.970352	Caudovirales	VSLC2	100	0
ERR2002406__VIRFINDER__Virus.7	MarineAerosol	Viral	ERR2002406	1	34342	34342	34342	34342	34342	44	0.427785	0.958826	Caudovirales	VSLC5	100	0
ERR2002406__VIRFINDER__Virus.8	MarineAerosol	Viral	ERR2002406	1	6341	6341	6341	6341	6341	2	0.519319	0.855859	Retrovirales	VSLC36	95.43	0
ERR2002406__VIRFINDER__Virus.9	MarineAerosol	Viral	ERR2002406	1	5461	5461	5461	5461	5461	1	0.478301	0.907526	Retrovirales	VSLC29	100	0
ERR2002407__VIRFINDER__Virus.1	MarineAerosol	Viral	ERR2002407	1	38822	38822	38822	38822	38822	62	0.448586	0.970429	Caudovirales	VSLC2	100	0
ERR2002408__VIRFINDER__Virus.10	MarineAerosol	Viral	ERR2002408	1	48640	48640	48640	48640	48640	68	0.508964	0.945333	Caudovirales	VSLC11	100	0
ERR2002408__VIRFINDER__Virus.11	MarineAerosol	Viral	ERR2002408	1	47897	47897	47897	47897	47897	71	0.364156	0.963004	Caudovirales	VSLC26	100	0
ERR2002408__VIRFINDER__Virus.12	MarineAerosol	Viral	ERR2002408	1	46236	46236	46236	46236	46236	65	0.414958	0.908967	Caudovirales	VSLC31	98.25	0
ERR2002408__VIRFINDER__Virus.13	MarineAerosol	Viral	ERR2002408	1	44415	44415	44415	44415	44415	53	0.393291	0.936035	Caudovirales	VSLC3	100	0
ERR2002408__VIRFINDER__Virus.14	MarineAerosol	Viral	ERR2002408	1	44343	44343	44343	44343	44343	60	0.467785	0.929707	Caudovirales	VSLC4	100	0
ERR2002408__VIRFINDER__Virus.15	MarineAerosol	Viral	ERR2002408	1	43270	43270	43270	43270	43270	18	0.461825	0.927733		VSLC19	100	0
ERR2002408__VIRFINDER__Virus.16	MarineAerosol	Viral	ERR2002408	1	42863	42863	42863	42863	42863	48	0.458624	0.964468	Caudovirales	VSLC16	92.63	0
ERR2002408__VIRFINDER__Virus.17	MarineAerosol	Viral	ERR2002408	1	40339	40339	40339	40339	40339	66	0.40358	0.923226	Caudovirales	VSLC35	100	0
ERR2002408__VIRFINDER__Virus.18	MarineAerosol	Viral	ERR2002408	1	39437	39437	39437	39437	39437	72	0.387606	0.922966	Caudovirales	VSLC1	100	0
ERR2002408__VIRFINDER__Virus.19	MarineAerosol	Viral	ERR2002408	1	38822	38822	38822	38822	38822	62	0.448689	0.970352	Caudovirales	VSLC2	100	0
ERR2002408__VIRFINDER__Virus.1	MarineAerosol	Viral	ERR2002408	1	85987	85987	85987	85987	85987	89	0.252434	0.971135		VSLC8	100	0
ERR2002408__VIRFINDER__Virus.20	MarineAerosol	Viral	ERR2002408	1	36039	36039	36039	36039	36039	56	0.387756	0.932074	Caudovirales	VSLC49	93.89	0
ERR2002408__VIRFINDER__Virus.21	MarineAerosol	Viral	ERR2002408	1	34329	34329	34329	34329	34329	46	0.427743	0.964345	Caudovirales	VSLC5	100	0
ERR2002408__VIRFINDER__Virus.2	MarineAerosol	Viral	ERR2002408	1	70154	70154	70154	70154	70154	81	0.358302	0.91483	Caudovirales	VSLC12	96.31	0
ERR2002408__VIRFINDER__Virus.3	MarineAerosol	Viral	ERR2002408	1	62811	62811	62811	62811	62811	73	0.457404	0.958447	Caudovirales	VSLC25	100	0
ERR2002408__VIRFINDER__Virus.4	MarineAerosol	Viral	ERR2002408	1	56828	56828	56828	56828	56828	71	0.557788	0.925741	Caudovirales	VSLC18	100	0
ERR2002408__VIRFINDER__Virus.5	MarineAerosol	Viral	ERR2002408	1	56582	56582	56582	56582	56582	70	0.415194	0.950921	Caudovirales	VSLC6	100	0
ERR2002408__VIRFINDER__Virus.6	MarineAerosol	Viral	ERR2002408	1	52201	52201	52201	52201	52201	77	0.412406	0.922109	Caudovirales	VSLC34	96.61	0
ERR2002408__VIRFINDER__Virus.7	MarineAerosol	Viral	ERR2002408	1	49819	49819	49819	49819	49819	77	0.4366	0.964331	Viruses; Caudovirales; Podoviridae; unclassified Podoviridae	VSLC13	90.31	0
ERR2002408__VIRFINDER__Virus.8	MarineAerosol	Viral	ERR2002408	1	49407	49407	49407	49407	49407	75	0.438233	0.968	Viruses; Caudovirales; Myoviridae; unclassified Myoviridae	VSLC64	100	0
ERR2002408__VIRFINDER__Virus.9	MarineAerosol	Viral	ERR2002408	1	48660	48660	48660	48660	48660	75	0.402014	0.95185	Viruses; Caudovirales; Siphoviridae; Rigallicvirus; Rhizobium virus P106B	VSLC41	90	0
ERR2002409__VIRFINDER__Virus.1	MarineAerosol	Viral	ERR2002409	1	38822	38822	38822	38822	38822	61	0.448534	0.967029	Caudovirales	VSLC2	100	0
ERR2002409__VIRFINDER__Virus.2	MarineAerosol	Viral	ERR2002409	1	7512	7512	7512	7512	7512	2	0.490149	0.917332	Retrovirales	VSLC29	100	0
ERR2002409__VIRFINDER__Virus.3	MarineAerosol	Viral	ERR2002409	1	6584	6584	6584	6584	6584	3	0.515644	0.835207	Retrovirales	VSLC36	99.08	0
ERR2002410__VIRFINDER__Virus.1	MarineAerosol	Viral	ERR2002410	1	39437	39437	39437	39437	39437	74	0.387834	0.93004	Caudovirales	VSLC1	100	0
ERR2002410__VIRFINDER__Virus.2	MarineAerosol	Viral	ERR2002410	1	38822	38822	38822	38822	38822	62	0.448637	0.970429	Caudovirales	VSLC2	100	0
ERR2002411__VIRFINDER__Virus.1	MarineAerosol	Viral	ERR2002411	1	55399	55399	55399	55399	55399	73	0.54019	0.959909	Caudovirales	VSLC17	94.53	0
ERR2002411__VIRFINDER__Virus.2	MarineAerosol	Viral	ERR2002411	1	44344	44344	44344	44344	44344	60	0.467775	0.929686	Caudovirales	VSLC4	100	0
ERR2002411__VIRFINDER__Virus.3	MarineAerosol	Viral	ERR2002411	1	39437	39437	39437	39437	39437	74	0.387656	0.929964	Caudovirales	VSLC1	100	0
ERR2002411__VIRFINDER__Virus.4	MarineAerosol	Viral	ERR2002411	1	38822	38822	38822	38822	38822	62	0.448586	0.970429	Caudovirales	VSLC2	100	0
ERR2002411__VIRFINDER__Virus.5	MarineAerosol	Viral	ERR2002411	1	37767	37767	37767	37767	37767	68	0.49996	0.946064	Caudovirales	VSLC22	100	0
ERR2002411__VIRFINDER__Virus.6	MarineAerosol	Viral	ERR2002411	1	29757	29757	29757	29757	29757	48	0.405471	0.969755	Caudovirales	VSLC7	100	0
ERR2002412__VIRFINDER__Virus.1	MarineAerosol	Viral	ERR2002412	1	39437	39437	39437	39437	39437	74	0.387758	0.93004	Caudovirales	VSLC1	100	0
ERR2002412__VIRFINDER__Virus.2	MarineAerosol	Viral	ERR2002412	1	38822	38822	38822	38822	38822	62	0.448689	0.970352	Caudovirales	VSLC2	100	0
ERR2002412__VIRFINDER__Virus.3	MarineAerosol	Viral	ERR2002412	1	36177	36177	36177	36177	36177	46	0.42668	0.957045	Caudovirales	VSLC5	100	0
ERR2002413__VIRFINDER__Virus.1	MarineAerosol	Viral	ERR2002413	1	44344	44344	44344	44344	44344	60	0.467775	0.929686	Caudovirales	VSLC4	100	0
ERR2002413__VIRFINDER__Virus.2	MarineAerosol	Viral	ERR2002413	1	43717	43717	43717	43717	43717	48	0.457717	0.95997	Caudovirales	VSLC16	100	0
ERR2002413__VIRFINDER__Virus.3	MarineAerosol	Viral	ERR2002413	1	41405	41405	41405	41405	41405	75	0.38464	0.956479	Caudovirales	VSLC23	100	0
ERR2002413__VIRFINDER__Virus.4	MarineAerosol	Viral	ERR2002413	1	39517	39517	39517	39517	39517	58	0.607936	0.930131	Caudovirales	VSLC10	95.68	0
ERR2002413__VIRFINDER__Virus.5	MarineAerosol	Viral	ERR2002413	1	39453	39453	39453	39453	39453	58	0.428991	0.971941	Caudovirales	VSLC5	100	0
ERR2002413__VIRFINDER__Virus.6	MarineAerosol	Viral	ERR2002413	1	39437	39437	39437	39437	39437	73	0.387606	0.928671	Caudovirales	VSLC1	100	0
ERR2002413__VIRFINDER__Virus.7	MarineAerosol	Viral	ERR2002413	1	38822	38822	38822	38822	38822	62	0.448303	0.970352	Caudovirales	VSLC2	100	0
ERR2002413__VIRFINDER__Virus.8	MarineAerosol	Viral	ERR2002413	1	11645	11645	11645	11645	11645	3	0.478574	0.976127	Retrovirales	VSLC15	90.15	0
ERR2002414__VIRFINDER__Virus.1	MarineAerosol	Viral	ERR2002414	1	39437	39437	39437	39437	39437	73	0.387758	0.924335	Caudovirales	VSLC1	100	0
ERR2002414__VIRFINDER__Virus.2	MarineAerosol	Viral	ERR2002414	1	38822	38822	38822	38822	38822	62	0.448534	0.970429	Caudovirales	VSLC2	100	0
ERR2002415__VIRFINDER__Virus.1	MarineAerosol	Viral	ERR2002415	1	45247	45247	45247	45247	45247	62	0.466351	0.920083	Caudovirales	VSLC4	99.4	0
ERR2002415__VIRFINDER__Virus.2	MarineAerosol	Viral	ERR2002415	1	38822	38822	38822	38822	38822	62	0.448586	0.970429	Caudovirales	VSLC2	100	0
ERR2002415__VIRFINDER__Virus.3	MarineAerosol	Viral	ERR2002415	1	37786	37786	37786	37786	37786	57	0.427328	0.969327	Caudovirales	VSLC5	100	0
ERR2002416__VIRFINDER__Virus.1	MarineAerosol	Viral	ERR2002416	1	39437	39437	39437	39437	39437	74	0.387707	0.929964	Caudovirales	VSLC1	100	0
ERR2002416__VIRFINDER__Virus.2	MarineAerosol	Viral	ERR2002416	1	38822	38822	38822	38822	38822	62	0.448586	0.970429	Caudovirales	VSLC2	100	0
ERR2002417__VIRFINDER__Virus.10	MarineAerosol	Viral	ERR2002417	1	42074	42074	42074	42074	42074	42	0.501569	0.92865	Caudovirales	VSLC9	100	0
ERR2002417__VIRFINDER__Virus.11	MarineAerosol	Viral	ERR2002417	1	41698	41698	41698	41698	41698	67	0.551513	0.912778		VSLC21	100	0
ERR2002417__VIRFINDER__Virus.12	MarineAerosol	Viral	ERR2002417	1	41392	41392	41392	41392	41392	74	0.384374	0.955185	Caudovirales	VSLC23	100	0
ERR2002417__VIRFINDER__Virus.13	MarineAerosol	Viral	ERR2002417	1	40623	40623	40623	40623	40623	45	0.392413	0.945499		VSLC37	99.51	0
ERR2002417__VIRFINDER__Virus.14	MarineAerosol	Viral	ERR2002417	1	40140	40140	40140	40140	40140	63	0.423293	0.957997	Caudovirales	VSLC5	100	0
ERR2002417__VIRFINDER__Virus.15	MarineAerosol	Viral	ERR2002417	1	39437	39437	39437	39437	39437	72	0.387606	0.922966	Caudovirales	VSLC1	100	0
ERR2002417__VIRFINDER__Virus.16	MarineAerosol	Viral	ERR2002417	1	38822	38822	38822	38822	38822	62	0.448689	0.970352	Caudovirales	VSLC2	100	0
ERR2002417__VIRFINDER__Virus.17	MarineAerosol	Viral	ERR2002417	1	37960	37960	37960	37960	37960	60	0.423841	0.905137		VSLC14	100	0
ERR2002417__VIRFINDER__Virus.18	MarineAerosol	Viral	ERR2002417	1	37371	37371	37371	37371	37371	63	0.40235	0.923256	Caudovirales	VSLC35	93.28	0
ERR2002417__VIRFINDER__Virus.19	MarineAerosol	Viral	ERR2002417	1	37280	37280	37280	37280	37280	66	0.541792	0.960595	Caudovirales	VSLC40	100	0
ERR2002417__VIRFINDER__Virus.1	MarineAerosol	Viral	ERR2002417	1	85987	85987	85987	85987	85987	88	0.252445	0.970542		VSLC8	100	0
ERR2002417__VIRFINDER__Virus.20	MarineAerosol	Viral	ERR2002417	1	36451	36451	36451	36451	36451	49	0.415489	0.935777	Caudovirales	VSLC39	100	0
ERR2002417__VIRFINDER__Virus.21	MarineAerosol	Viral	ERR2002417	1	29773	29773	29773	29773	29773	47	0.406194	0.975582	Caudovirales	VSLC7	100	0
ERR2002417__VIRFINDER__Virus.2	MarineAerosol	Viral	ERR2002417	1	71199	71199	71199	71199	71199	85	0.357261	0.925673	Caudovirales	VSLC12	97.74	0
ERR2002417__VIRFINDER__Virus.3	MarineAerosol	Viral	ERR2002417	1	59665	59665	59665	59665	59665	71	0.457018	0.95639	Caudovirales	VSLC25	96.34	0
ERR2002417__VIRFINDER__Virus.4	MarineAerosol	Viral	ERR2002417	1	56582	56582	56582	56582	56582	72	0.414999	0.954632	Caudovirales	VSLC6	100	0
ERR2002417__VIRFINDER__Virus.5	MarineAerosol	Viral	ERR2002417	1	48708	48708	48708	48708	48708	68	0.509321	0.944999	Caudovirales	VSLC11	100	0
ERR2002417__VIRFINDER__Virus.6	MarineAerosol	Viral	ERR2002417	1	47828	47828	47828	47828	47828	71	0.364159	0.96477	Caudovirales	VSLC26	100	0
ERR2002417__VIRFINDER__Virus.7	MarineAerosol	Viral	ERR2002417	1	44415	44415	44415	44415	44415	52	0.393133	0.934887	Caudovirales	VSLC3	100	0
ERR2002417__VIRFINDER__Virus.8	MarineAerosol	Viral	ERR2002417	1	43917	43917	43917	43917	43917	47	0.457694	0.949997	Caudovirales	VSLC16	94.91	0
ERR2002417__VIRFINDER__Virus.9	MarineAerosol	Viral	ERR2002417	1	43191	43191	43191	43191	43191	18	0.461674	0.929291		VSLC19	100	0
ERR2002418__VIRFINDER__Virus.1	MarineAerosol	Viral	ERR2002418	1	44263	44263	44263	44263	44263	53	0.393466	0.940402	Caudovirales	VSLC3	100	0
ERR2002418__VIRFINDER__Virus.2	MarineAerosol	Viral	ERR2002418	1	39437	39437	39437	39437	39437	73	0.387682	0.924335	Caudovirales	VSLC1	100	0
ERR2002419__VIRFINDER__Virus.1	MarineAerosol	Viral	ERR2002419	1	39437	39437	39437	39437	39437	73	0.387656	0.924259	Caudovirales	VSLC1	100	0
ERR2002419__VIRFINDER__Virus.2	MarineAerosol	Viral	ERR2002419	1	38822	38822	38822	38822	38822	62	0.44856	0.970429	Caudovirales	VSLC2	100	0
ERR2002419__VIRFINDER__Virus.3	MarineAerosol	Viral	ERR2002419	1	10984	10984	10984	10984	10984	3	0.353423	0.948835		VSLC69	100	0
ERR2002419__VIRFINDER__Virus.4	MarineAerosol	Viral	ERR2002419	1	8261	8261	8261	8261	8261	2	0.368842	0.937296	Retrovirales	VSLC42	100	0
ERR2002419__VIRFINDER__Virus.5	MarineAerosol	Viral	ERR2002419	1	6918	6918	6918	6918	6918	2	0.359636	0.983088	Retrovirales	VSLC57	94.91	0
ERR2002419__VIRFINDER__Virus.6	MarineAerosol	Viral	ERR2002419	1	6554	6554	6554	6554	6554	3	0.351541	0.927373		VSLC54	100	0
ERR2002420__VIRFINDER__Virus.1	MarineAerosol	Viral	ERR2002420	1	44415	44415	44415	44415	44415	52	0.393133	0.934887	Caudovirales	VSLC3	100	0
ERR2002420__VIRFINDER__Virus.2	MarineAerosol	Viral	ERR2002420	1	44344	44344	44344	44344	44344	60	0.467775	0.929686	Caudovirales	VSLC4	100	0
ERR2002420__VIRFINDER__Virus.3	MarineAerosol	Viral	ERR2002420	1	39437	39437	39437	39437	39437	72	0.387631	0.922966	Caudovirales	VSLC1	100	0
ERR2002420__VIRFINDER__Virus.4	MarineAerosol	Viral	ERR2002420	1	38822	38822	38822	38822	38822	62	0.448637	0.970429	Caudovirales	VSLC2	100	0
ERR2002421__VIRFINDER__Virus.1	MarineAerosol	Viral	ERR2002421	1	47136	47136	47136	47136	47136	64	0.466919	0.916242	Caudovirales	VSLC4	100	0
ERR2002421__VIRFINDER__Virus.2	MarineAerosol	Viral	ERR2002421	1	39437	39437	39437	39437	39437	72	0.38758	0.922966	Caudovirales	VSLC1	100	0
ERR2002421__VIRFINDER__Virus.3	MarineAerosol	Viral	ERR2002421	1	38822	38822	38822	38822	38822	62	0.44856	0.970429	Caudovirales	VSLC2	100	0
ERR2002422__VIRFINDER__Virus.1	MarineAerosol	Viral	ERR2002422	1	45621	45621	45621	45621	45621	63	0.465838	0.927007	Caudovirales	VSLC4	100	0
ERR2002422__VIRFINDER__Virus.2	MarineAerosol	Viral	ERR2002422	1	39437	39437	39437	39437	39437	73	0.387631	0.928595	Caudovirales	VSLC1	100	0
ERR2002422__VIRFINDER__Virus.3	MarineAerosol	Viral	ERR2002422	1	12242	12242	12242	12242	12242	3	0.48064	0.932691	Retrovirales	VSLC15	94.77	0
ERR2002423__VIRFINDER__Virus.1	MarineAerosol	Viral	ERR2002423	1	44350	44350	44350	44350	44350	52	0.393213	0.935445	Caudovirales	VSLC3	100	0
ERR2002423__VIRFINDER__Virus.2	MarineAerosol	Viral	ERR2002423	1	39437	39437	39437	39437	39437	73	0.38791	0.924335	Caudovirales	VSLC1	100	0
ERR2002423__VIRFINDER__Virus.3	MarineAerosol	Viral	ERR2002423	1	38822	38822	38822	38822	38822	62	0.448586	0.970429	Caudovirales	VSLC2	100	0
ERR2002423__VIRFINDER__Virus.4	MarineAerosol	Viral	ERR2002423	1	29356	29356	29356	29356	29356	46	0.406344	0.984432	Caudovirales	VSLC7	100	0
ERR2002424__VIRFINDER__Virus.10	MarineAerosol	Viral	ERR2002424	1	32835	32835	32835	32835	32835	52	0.554012	0.943262	Caudovirales	VSLC28	98.01	0
ERR2002424__VIRFINDER__Virus.11	MarineAerosol	Viral	ERR2002424	1	7542	7542	7542	7542	7542	4	0.457438	0.794352		VSLC48	100	0
ERR2002424__VIRFINDER__Virus.1	MarineAerosol	Viral	ERR2002424	1	85987	85987	85987	85987	85987	88	0.252445	0.970542		VSLC8	100	0
ERR2002424__VIRFINDER__Virus.2	MarineAerosol	Viral	ERR2002424	1	72019	72019	72019	72019	72019	88	0.358221	0.923298	Caudovirales	VSLC12	98.87	0
ERR2002424__VIRFINDER__Virus.3	MarineAerosol	Viral	ERR2002424	1	55581	55581	55581	55581	55581	73	0.540275	0.959303	Caudovirales	VSLC17	100	0
ERR2002424__VIRFINDER__Virus.4	MarineAerosol	Viral	ERR2002424	1	53774	53774	53774	53774	53774	85	0.435155	0.947967	Viruses; Caudovirales; Podoviridae; unclassified Podoviridae	VSLC13	97.74	0
ERR2002424__VIRFINDER__Virus.5	MarineAerosol	Viral	ERR2002424	1	44415	44415	44415	44415	44415	54	0.393155	0.939547	Caudovirales	VSLC3	100	0
ERR2002424__VIRFINDER__Virus.6	MarineAerosol	Viral	ERR2002424	1	44344	44344	44344	44344	44344	60	0.467775	0.929686	Caudovirales	VSLC4	100	0
ERR2002424__VIRFINDER__Virus.7	MarineAerosol	Viral	ERR2002424	1	39437	39437	39437	39437	39437	72	0.387758	0.922738	Caudovirales	VSLC1	100	0
ERR2002424__VIRFINDER__Virus.8	MarineAerosol	Viral	ERR2002424	1	38822	38822	38822	38822	38822	62	0.448637	0.970429	Caudovirales	VSLC2	100	0
ERR2002424__VIRFINDER__Virus.9	MarineAerosol	Viral	ERR2002424	1	37906	37906	37906	37906	37906	60	0.423917	0.901045		VSLC14	90.01	0
ERR2002425__VIRFINDER__Virus.1	MarineAerosol	Viral	ERR2002425	1	85987	85987	85987	85987	85987	89	0.252445	0.971135		VSLC8	100	0
ERR2002425__VIRFINDER__Virus.2	MarineAerosol	Viral	ERR2002425	1	55581	55581	55581	55581	55581	73	0.540131	0.960004	Caudovirales	VSLC17	100	0
ERR2002425__VIRFINDER__Virus.3	MarineAerosol	Viral	ERR2002425	1	44415	44415	44415	44415	44415	54	0.393178	0.939547	Caudovirales	VSLC3	100	0
ERR2002425__VIRFINDER__Virus.4	MarineAerosol	Viral	ERR2002425	1	39437	39437	39437	39437	39437	73	0.387732	0.924259	Caudovirales	VSLC1	100	0
ERR2002425__VIRFINDER__Virus.5	MarineAerosol	Viral	ERR2002425	1	38822	38822	38822	38822	38822	62	0.448586	0.970429	Caudovirales	VSLC2	100	0
ERR2002425__VIRFINDER__Virus.6	MarineAerosol	Viral	ERR2002425	1	10736	10736	10736	10736	10736	3	0.474944	0.812314	Retrovirales	VSLC51	98	0
ERR2002425__VIRFINDER__Virus.7	MarineAerosol	Viral	ERR2002425	1	4987	4987	4987	4987	4987	2	0.451402	0.952276		VSLC47	96.59	0
ERR2002426__VIRFINDER__Virus.10	MarineAerosol	Viral	ERR2002426	1	38967	38967	38967	38967	38967	60	0.611418	0.93764	Caudovirales	VSLC53	100	0
ERR2002426__VIRFINDER__Virus.11	MarineAerosol	Viral	ERR2002426	1	38822	38822	38822	38822	38822	61	0.448509	0.968575	Caudovirales	VSLC2	100	0
ERR2002426__VIRFINDER__Virus.12	MarineAerosol	Viral	ERR2002426	1	38275	38275	38275	38275	38275	38	0.396577	0.947538		VSLC37	93.64	0
ERR2002426__VIRFINDER__Virus.13	MarineAerosol	Viral	ERR2002426	1	37960	37960	37960	37960	37960	60	0.423894	0.905216		VSLC14	100	0
ERR2002426__VIRFINDER__Virus.14	MarineAerosol	Viral	ERR2002426	1	37572	37572	37572	37572	37572	66	0.542585	0.960955	Caudovirales	VSLC40	100	0
ERR2002426__VIRFINDER__Virus.15	MarineAerosol	Viral	ERR2002426	1	36421	36421	36421	36421	36421	49	0.41531	0.938113	Caudovirales	VSLC39	100	0
ERR2002426__VIRFINDER__Virus.16	MarineAerosol	Viral	ERR2002426	1	34069	34069	34069	34069	34069	47	0.42775	0.967566	Caudovirales	VSLC5	100	0
ERR2002426__VIRFINDER__Virus.17	MarineAerosol	Viral	ERR2002426	1	32126	32126	32126	32126	32126	50	0.553633	0.939986	Caudovirales	VSLC28	95.51	0
ERR2002426__VIRFINDER__Virus.18	MarineAerosol	Viral	ERR2002426	1	31317	31317	31317	31317	31317	56	0.442092	0.948175	Caudovirales	VSLC24	91.01	0
ERR2002426__VIRFINDER__Virus.1	MarineAerosol	Viral	ERR2002426	1	85987	85987	85987	85987	85987	88	0.252387	0.970542		VSLC8	100	0
ERR2002426__VIRFINDER__Virus.2	MarineAerosol	Viral	ERR2002426	1	69865	69865	69865	69865	69865	85	0.356717	0.933343	Caudovirales	VSLC12	100	0
ERR2002426__VIRFINDER__Virus.3	MarineAerosol	Viral	ERR2002426	1	48671	48671	48671	48671	48671	67	0.509174	0.943375	Caudovirales	VSLC11	100	0
ERR2002426__VIRFINDER__Virus.4	MarineAerosol	Viral	ERR2002426	1	44415	44415	44415	44415	44415	53	0.393291	0.936035	Caudovirales	VSLC3	100	0
ERR2002426__VIRFINDER__Virus.5	MarineAerosol	Viral	ERR2002426	1	43195	43195	43195	43195	43195	44	0.502743	0.928996	Caudovirales	VSLC9	100	0
ERR2002426__VIRFINDER__Virus.6	MarineAerosol	Viral	ERR2002426	1	43133	43133	43133	43133	43133	18	0.461596	0.929497		VSLC19	100	0
ERR2002426__VIRFINDER__Virus.7	MarineAerosol	Viral	ERR2002426	1	41762	41762	41762	41762	41762	76	0.384919	0.956851	Caudovirales	VSLC23	100	0
ERR2002426__VIRFINDER__Virus.8	MarineAerosol	Viral	ERR2002426	1	41698	41698	41698	41698	41698	66	0.551369	0.911555		VSLC21	100	0
ERR2002426__VIRFINDER__Virus.9	MarineAerosol	Viral	ERR2002426	1	39437	39437	39437	39437	39437	73	0.387758	0.924335	Caudovirales	VSLC1	100	0
ERR2002427__VIRFINDER__Virus.1	MarineAerosol	Viral	ERR2002427	1	85987	85987	85987	85987	85987	89	0.252527	0.97117		VSLC8	100	0
ERR2002427__VIRFINDER__Virus.2	MarineAerosol	Viral	ERR2002427	1	49836	49836	49836	49836	49836	54	0.503592	0.904045	Caudovirales	VSLC9	100	0
ERR2002427__VIRFINDER__Virus.3	MarineAerosol	Viral	ERR2002427	1	44309	44309	44309	44309	44309	53	0.393261	0.935905	Caudovirales	VSLC3	100	0
ERR2002427__VIRFINDER__Virus.4	MarineAerosol	Viral	ERR2002427	1	39437	39437	39437	39437	39437	73	0.387732	0.928671	Caudovirales	VSLC1	100	0
ERR2002427__VIRFINDER__Virus.5	MarineAerosol	Viral	ERR2002427	1	38744	38744	38744	38744	38744	61	0.537477	0.937694	Caudovirales	VSLC44	97.35	0
ERR2002427__VIRFINDER__Virus.6	MarineAerosol	Viral	ERR2002427	1	38286	38286	38286	38286	38286	52	0.448463	0.930497	Caudovirales	VSLC27	100	0
ERR2002428__VIRFINDER__Virus.1	MarineAerosol	Viral	ERR2002428	1	39437	39437	39437	39437	39437	73	0.387758	0.927758	Caudovirales	VSLC1	100	0
ERR2002429__VIRFINDER__Virus.10	MarineAerosol	Viral	ERR2002429	1	30979	30979	30979	30979	30979	56	0.441686	0.949805	Caudovirales	VSLC24	90.16	0
ERR2002429__VIRFINDER__Virus.11	MarineAerosol	Viral	ERR2002429	1	29445	29445	29445	29445	29445	46	0.40595	0.978299	Caudovirales	VSLC7	92.43	0
ERR2002429__VIRFINDER__Virus.1	MarineAerosol	Viral	ERR2002429	1	56168	56168	56168	56168	56168	74	0.443818	0.956114	Caudovirales	VSLC66	100	0
ERR2002429__VIRFINDER__Virus.2	MarineAerosol	Viral	ERR2002429	1	48945	48945	48945	48945	48945	64	0.428195	0.951946	Caudovirales	VSLC20	100	0
ERR2002429__VIRFINDER__Virus.3	MarineAerosol	Viral	ERR2002429	1	44465	44465	44465	44465	44465	54	0.393366	0.939705	Caudovirales	VSLC3	100	0
ERR2002429__VIRFINDER__Virus.4	MarineAerosol	Viral	ERR2002429	1	44344	44344	44344	44344	44344	60	0.467775	0.929686	Caudovirales	VSLC4	100	0
ERR2002429__VIRFINDER__Virus.5	MarineAerosol	Viral	ERR2002429	1	39437	39437	39437	39437	39437	74	0.387732	0.93004	Caudovirales	VSLC1	100	0
ERR2002429__VIRFINDER__Virus.6	MarineAerosol	Viral	ERR2002429	1	38822	38822	38822	38822	38822	62	0.448715	0.970352	Caudovirales	VSLC2	100	0
ERR2002429__VIRFINDER__Virus.7	MarineAerosol	Viral	ERR2002429	1	37960	37960	37960	37960	37960	61	0.423815	0.906639		VSLC14	100	0
ERR2002429__VIRFINDER__Virus.8	MarineAerosol	Viral	ERR2002429	1	37716	37716	37716	37716	37716	68	0.499682	0.946627	Caudovirales	VSLC22	100	0
ERR2002429__VIRFINDER__Virus.9	MarineAerosol	Viral	ERR2002429	1	34581	34581	34581	34581	34581	46	0.427605	0.964518	Caudovirales	VSLC5	100	0
ERR2002430__VIRFINDER__Virus.1	MarineAerosol	Viral	ERR2002430	1	56402	56402	56402	56402	56402	71	0.415094	0.956721	Caudovirales	VSLC6	96.25	0
ERR2002430__VIRFINDER__Virus.2	MarineAerosol	Viral	ERR2002430	1	53753	53753	53753	53753	53753	85	0.434915	0.948338	Viruses; Caudovirales; Podoviridae; unclassified Podoviridae	VSLC13	97.7	0
ERR2002430__VIRFINDER__Virus.3	MarineAerosol	Viral	ERR2002430	1	48945	48945	48945	48945	48945	64	0.428134	0.952007	Caudovirales	VSLC20	100	0
ERR2002430__VIRFINDER__Virus.4	MarineAerosol	Viral	ERR2002430	1	44365	44365	44365	44365	44365	53	0.393148	0.939457	Caudovirales	VSLC3	100	0
ERR2002430__VIRFINDER__Virus.5	MarineAerosol	Viral	ERR2002430	1	39437	39437	39437	39437	39437	73	0.387707	0.924259	Caudovirales	VSLC1	100	0
ERR2002430__VIRFINDER__Virus.6	MarineAerosol	Viral	ERR2002430	1	39185	39185	39185	39185	39185	57	0.608366	0.929667	Caudovirales	VSLC10	94.88	0
ERR2002430__VIRFINDER__Virus.7	MarineAerosol	Viral	ERR2002430	1	38864	38864	38864	38864	38864	62	0.44859	0.970461	Caudovirales	VSLC2	97.67	0
ERR2002430__VIRFINDER__Virus.8	MarineAerosol	Viral	ERR2002430	1	34413	34413	34413	34413	34413	46	0.427571	0.964432	Caudovirales	VSLC5	100	0
ERR2002431__VIRFINDER__Virus.1	MarineAerosol	Viral	ERR2002431	1	44344	44344	44344	44344	44344	60	0.467775	0.929686	Caudovirales	VSLC4	100	0
ERR2002431__VIRFINDER__Virus.2	MarineAerosol	Viral	ERR2002431	1	40321	40321	40321	40321	40321	41	0.4486	0.935989	Caudovirales	VSLC38	99.41	0
ERR2002431__VIRFINDER__Virus.3	MarineAerosol	Viral	ERR2002431	1	39437	39437	39437	39437	39437	72	0.387758	0.921673	Caudovirales	VSLC1	100	0
ERR2002432__VIRFINDER__Virus.1	MarineAerosol	Viral	ERR2002432	1	44344	44344	44344	44344	44344	60	0.467775	0.929686	Caudovirales	VSLC4	100	0
ERR2002432__VIRFINDER__Virus.2	MarineAerosol	Viral	ERR2002432	1	39437	39437	39437	39437	39437	72	0.387682	0.92365	Caudovirales	VSLC1	100	0
ERR2002432__VIRFINDER__Virus.3	MarineAerosol	Viral	ERR2002432	1	37959	37959	37959	37959	37959	68	0.500883	0.946337	Caudovirales	VSLC22	100	0
ERR2002433__VIRFINDER__Virus.1	MarineAerosol	Viral	ERR2002433	1	44299	44299	44299	44299	44299	53	0.393327	0.940112	Caudovirales	VSLC3	100	0
ERR2002433__VIRFINDER__Virus.2	MarineAerosol	Viral	ERR2002433	1	39437	39437	39437	39437	39437	72	0.387732	0.922966	Caudovirales	VSLC1	100	0
ERR2002433__VIRFINDER__Virus.3	MarineAerosol	Viral	ERR2002433	1	38822	38822	38822	38822	38822	62	0.448612	0.970275	Caudovirales	VSLC2	100	0
ERR2002433__VIRFINDER__Virus.4	MarineAerosol	Viral	ERR2002433	1	12551	12551	12551	12551	12551	4	0.483866	0.925743	Retrovirales	VSLC15	97.17	0
ERR2002434__VIRFINDER__Virus.10	MarineAerosol	Viral	ERR2002434	1	42256	42256	42256	42256	42256	54	0.44299	0.962633	Caudovirales	VSLC67	100	0
ERR2002434__VIRFINDER__Virus.11	MarineAerosol	Viral	ERR2002434	1	39437	39437	39437	39437	39437	72	0.387656	0.923042	Caudovirales	VSLC1	100	0
ERR2002434__VIRFINDER__Virus.12	MarineAerosol	Viral	ERR2002434	1	38847	38847	38847	38847	38847	54	0.430433	0.964476	Caudovirales	VSLC5	100	0
ERR2002434__VIRFINDER__Virus.13	MarineAerosol	Viral	ERR2002434	1	38822	38822	38822	38822	38822	62	0.448689	0.970352	Caudovirales	VSLC2	100	0
ERR2002434__VIRFINDER__Virus.14	MarineAerosol	Viral	ERR2002434	1	38411	38411	38411	38411	38411	51	0.448483	0.919112	Caudovirales	VSLC27	100	0
ERR2002434__VIRFINDER__Virus.15	MarineAerosol	Viral	ERR2002434	1	38055	38055	38055	38055	38055	68	0.50138	0.946472	Caudovirales	VSLC22	100	0
ERR2002434__VIRFINDER__Virus.16	MarineAerosol	Viral	ERR2002434	1	37960	37960	37960	37960	37960	61	0.423894	0.90656		VSLC14	100	0
ERR2002434__VIRFINDER__Virus.17	MarineAerosol	Viral	ERR2002434	1	32742	32742	32742	32742	32742	45	0.64373	0.90416	Caudovirales	VSLC33	90.71	0
ERR2002434__VIRFINDER__Virus.1	MarineAerosol	Viral	ERR2002434	1	56828	56828	56828	56828	56828	71	0.557753	0.924474	Caudovirales	VSLC18	100	0
ERR2002434__VIRFINDER__Virus.2	MarineAerosol	Viral	ERR2002434	1	56196	56196	56196	56196	56196	75	0.540394	0.959801	Caudovirales	VSLC17	95.99	0
ERR2002434__VIRFINDER__Virus.3	MarineAerosol	Viral	ERR2002434	1	54985	54985	54985	54985	54985	80	0.567537	0.934564		VSLC30	93.11	0
ERR2002434__VIRFINDER__Virus.4	MarineAerosol	Viral	ERR2002434	1	51225	51225	51225	51225	51225	80	0.437013	0.95836	Viruses; Caudovirales; Podoviridae; unclassified Podoviridae	VSLC13	92.87	0
ERR2002434__VIRFINDER__Virus.5	MarineAerosol	Viral	ERR2002434	1	49848	49848	49848	49848	49848	54	0.503631	0.903828	Caudovirales	VSLC9	100	0
ERR2002434__VIRFINDER__Virus.6	MarineAerosol	Viral	ERR2002434	1	48945	48945	48945	48945	48945	64	0.428093	0.952007	Caudovirales	VSLC20	100	0
ERR2002434__VIRFINDER__Virus.7	MarineAerosol	Viral	ERR2002434	1	48660	48660	48660	48660	48660	68	0.509104	0.944945	Caudovirales	VSLC11	100	0
ERR2002434__VIRFINDER__Virus.8	MarineAerosol	Viral	ERR2002434	1	44415	44415	44415	44415	44415	52	0.393133	0.935292	Caudovirales	VSLC3	100	0
ERR2002434__VIRFINDER__Virus.9	MarineAerosol	Viral	ERR2002434	1	44344	44344	44344	44344	44344	60	0.467775	0.929686	Caudovirales	VSLC4	100	0
ERR2002435__VIRFINDER__Virus.1	MarineAerosol	Viral	ERR2002435	1	44348	44348	44348	44348	44348	60	0.4678	0.929602	Caudovirales	VSLC4	100	0
ERR2002435__VIRFINDER__Virus.2	MarineAerosol	Viral	ERR2002435	1	44295	44295	44295	44295	44295	52	0.393182	0.936878	Caudovirales	VSLC3	100	0
ERR2002435__VIRFINDER__Virus.3	MarineAerosol	Viral	ERR2002435	1	38787	38787	38787	38787	38787	61	0.448475	0.965891	Caudovirales	VSLC2	100	0
ERR2002435__VIRFINDER__Virus.4	MarineAerosol	Viral	ERR2002435	1	10446	10446	10446	10446	10446	5	0.429542	0.959506	Retrovirales	VSLC45	94.15	0
ERR2002435__VIRFINDER__Virus.5	MarineAerosol	Viral	ERR2002435	1	8016	8016	8016	8016	8016	2	0.510359	0.879865		VSLC50	98.14	0
ERR2002435__VIRFINDER__Virus.6	MarineAerosol	Viral	ERR2002435	1	7749	7749	7749	7749	7749	3	0.485554	0.792102		VSLC65	100	0
ERR2002437__VIRFINDER__Virus.10	MarineAerosol	Viral	ERR2002437	1	38869	38869	38869	38869	38869	62	0.448687	0.969179	Caudovirales	VSLC2	98.88	0
ERR2002437__VIRFINDER__Virus.11	MarineAerosol	Viral	ERR2002437	1	38211	38211	38211	38211	38211	52	0.448483	0.935228	Caudovirales	VSLC27	100	0
ERR2002437__VIRFINDER__Virus.12	MarineAerosol	Viral	ERR2002437	1	37960	37960	37960	37960	37960	61	0.424052	0.906639		VSLC14	100	0
ERR2002437__VIRFINDER__Virus.13	MarineAerosol	Viral	ERR2002437	1	37528	37528	37528	37528	37528	58	0.551615	0.955127	Caudovirales	VSLC32	100	0
ERR2002437__VIRFINDER__Virus.14	MarineAerosol	Viral	ERR2002437	1	35175	35175	35175	35175	35175	50	0.42715	0.96887	Caudovirales	VSLC5	100	0
ERR2002437__VIRFINDER__Virus.15	MarineAerosol	Viral	ERR2002437	1	34695	34695	34695	34695	34695	50	0.552039	0.940424	Viruses; Caudovirales; Myoviridae; Peduovirinae; Peduovirus; unclassified Peduovirus	VSLC52	98.23	0
ERR2002437__VIRFINDER__Virus.16	MarineAerosol	Viral	ERR2002437	1	32914	32914	32914	32914	32914	46	0.642493	0.904813	Caudovirales	VSLC33	91.19	0
ERR2002437__VIRFINDER__Virus.17	MarineAerosol	Viral	ERR2002437	1	29029	29029	29029	29029	29029	46	0.405286	0.972579	Caudovirales	VSLC7	90.72	0
ERR2002437__VIRFINDER__Virus.1	MarineAerosol	Viral	ERR2002437	1	60910	60910	60910	60910	60910	84	0.566147	0.929798		VSLC30	100	0
ERR2002437__VIRFINDER__Virus.2	MarineAerosol	Viral	ERR2002437	1	56828	56828	56828	56828	56828	72	0.557806	0.926638	Caudovirales	VSLC18	100	0
ERR2002437__VIRFINDER__Virus.3	MarineAerosol	Viral	ERR2002437	1	49835	49835	49835	49835	49835	54	0.503562	0.904063	Caudovirales	VSLC9	100	0
ERR2002437__VIRFINDER__Virus.4	MarineAerosol	Viral	ERR2002437	1	48945	48945	48945	48945	48945	64	0.428195	0.954091	Caudovirales	VSLC20	100	0
ERR2002437__VIRFINDER__Virus.5	MarineAerosol	Viral	ERR2002437	1	48661	48661	48661	48661	48661	68	0.509052	0.94511	Caudovirales	VSLC11	100	0
ERR2002437__VIRFINDER__Virus.6	MarineAerosol	Viral	ERR2002437	1	44415	44415	44415	44415	44415	53	0.393223	0.936103	Caudovirales	VSLC3	100	0
ERR2002437__VIRFINDER__Virus.7	MarineAerosol	Viral	ERR2002437	1	44199	44199	44199	44199	44199	61	0.467703	0.930564	Caudovirales	VSLC4	97.1	0
ERR2002437__VIRFINDER__Virus.8	MarineAerosol	Viral	ERR2002437	1	41698	41698	41698	41698	41698	67	0.551705	0.912778		VSLC21	100	0
ERR2002437__VIRFINDER__Virus.9	MarineAerosol	Viral	ERR2002437	1	39437	39437	39437	39437	39437	74	0.387758	0.93004	Caudovirales	VSLC1	100	0
ERR2002438__VIRFINDER__Virus.1	MarineAerosol	Viral	ERR2002438	1	44496	44496	44496	44496	44496	61	0.467585	0.923072	Caudovirales	VSLC4	100	0
ERR2002438__VIRFINDER__Virus.2	MarineAerosol	Viral	ERR2002438	1	39437	39437	39437	39437	39437	73	0.387758	0.924335	Caudovirales	VSLC1	100	0
ERR2002439__VIRFINDER__Virus.1	MarineAerosol	Viral	ERR2002439	1	44415	44415	44415	44415	44415	53	0.393291	0.936103	Caudovirales	VSLC3	100	0
ERR2002439__VIRFINDER__Virus.2	MarineAerosol	Viral	ERR2002439	1	44344	44344	44344	44344	44344	60	0.467775	0.929686	Caudovirales	VSLC4	100	0
ERR2002439__VIRFINDER__Virus.3	MarineAerosol	Viral	ERR2002439	1	39437	39437	39437	39437	39437	74	0.387859	0.93004	Caudovirales	VSLC1	100	0
ERR2002439__VIRFINDER__Virus.4	MarineAerosol	Viral	ERR2002439	1	38822	38822	38822	38822	38822	62	0.448637	0.970352	Caudovirales	VSLC2	100	0
ERR2002439__VIRFINDER__Virus.5	MarineAerosol	Viral	ERR2002439	1	29359	29359	29359	29359	29359	46	0.406302	0.984434	Caudovirales	VSLC7	100	0
ERR2002439__VIRFINDER__Virus.6	MarineAerosol	Viral	ERR2002439	1	11895	11895	11895	11895	11895	3	0.478773	0.959899	Retrovirales	VSLC15	92.09	0
ERR2002440__VIRFINDER__Virus.1	MarineAerosol	Viral	ERR2002440	1	44415	44415	44415	44415	44415	54	0.3932	0.939615	Caudovirales	VSLC3	100	0
ERR2002440__VIRFINDER__Virus.2	MarineAerosol	Viral	ERR2002440	1	44370	44370	44370	44370	44370	61	0.467501	0.930832	Caudovirales	VSLC4	100	0
ERR2002440__VIRFINDER__Virus.3	MarineAerosol	Viral	ERR2002440	1	39437	39437	39437	39437	39437	72	0.387732	0.92076	Caudovirales	VSLC1	100	0
ERR2002440__VIRFINDER__Virus.4	MarineAerosol	Viral	ERR2002440	1	38822	38822	38822	38822	38822	62	0.448637	0.970429	Caudovirales	VSLC2	100	0
ERR2002441__VIRFINDER__Virus.1	MarineAerosol	Viral	ERR2002441	1	44344	44344	44344	44344	44344	60	0.467775	0.929686	Caudovirales	VSLC4	100	0
ERR2002441__VIRFINDER__Virus.2	MarineAerosol	Viral	ERR2002441	1	39437	39437	39437	39437	39437	74	0.387834	0.93004	Caudovirales	VSLC1	100	0
ERR2002442__VIRFINDER__Virus.1	MarineAerosol	Viral	ERR2002442	1	39437	39437	39437	39437	39437	73	0.387707	0.924259	Caudovirales	VSLC1	100	0
ERR2002442__VIRFINDER__Virus.2	MarineAerosol	Viral	ERR2002442	1	38860	38860	38860	38860	38860	58	0.608132	0.928873	Caudovirales	VSLC10	94.09	0
ERR2002442__VIRFINDER__Virus.3	MarineAerosol	Viral	ERR2002442	1	38822	38822	38822	38822	38822	62	0.448534	0.970429	Caudovirales	VSLC2	100	0
ERR2002443__VIRFINDER__Virus.10	MarineAerosol	Viral	ERR2002443	1	28184	28184	28184	28184	28184	44	0.407753	0.980876	Caudovirales	VSLC7	100	0
ERR2002443__VIRFINDER__Virus.1	MarineAerosol	Viral	ERR2002443	1	55581	55581	55581	55581	55581	73	0.540131	0.960004	Caudovirales	VSLC17	100	0
ERR2002443__VIRFINDER__Virus.2	MarineAerosol	Viral	ERR2002443	1	48908	48908	48908	48908	48908	63	0.428294	0.951623	Caudovirales	VSLC20	99.68	0
ERR2002443__VIRFINDER__Virus.3	MarineAerosol	Viral	ERR2002443	1	44431	44431	44431	44431	44431	53	0.393397	0.936103	Caudovirales	VSLC3	100	0
ERR2002443__VIRFINDER__Virus.4	MarineAerosol	Viral	ERR2002443	1	44344	44344	44344	44344	44344	60	0.467775	0.929686	Caudovirales	VSLC4	100	0
ERR2002443__VIRFINDER__Virus.5	MarineAerosol	Viral	ERR2002443	1	41746	41746	41746	41746	41746	65	0.551286	0.906626		VSLC21	100	0
ERR2002443__VIRFINDER__Virus.6	MarineAerosol	Viral	ERR2002443	1	39437	39437	39437	39437	39437	73	0.387834	0.924335	Caudovirales	VSLC1	100	0
ERR2002443__VIRFINDER__Virus.7	MarineAerosol	Viral	ERR2002443	1	38822	38822	38822	38822	38822	62	0.44856	0.970429	Caudovirales	VSLC2	100	0
ERR2002443__VIRFINDER__Virus.8	MarineAerosol	Viral	ERR2002443	1	37508	37508	37508	37508	37508	57	0.551536	0.948918	Caudovirales	VSLC32	100	0
ERR2002443__VIRFINDER__Virus.9	MarineAerosol	Viral	ERR2002443	1	33960	33960	33960	33960	33960	65	0.439016	0.942226	Caudovirales	VSLC24	100	0
ERR2002444__VIRFINDER__Virus.1	MarineAerosol	Viral	ERR2002444	1	39491	39491	39491	39491	39491	74	0.387658	0.931048	Caudovirales	VSLC1	100	0
ERR2002444__VIRFINDER__Virus.2	MarineAerosol	Viral	ERR2002444	1	38822	38822	38822	38822	38822	62	0.448586	0.970429	Caudovirales	VSLC2	100	0
ERR2002445__VIRFINDER__Virus.1	MarineAerosol	Viral	ERR2002445	1	69931	69931	69931	69931	69931	85	0.358149	0.915731	Caudovirales	VSLC12	96	0
ERR2002445__VIRFINDER__Virus.2	MarineAerosol	Viral	ERR2002445	1	55295	55295	55295	55295	55295	72	0.415203	0.959544	Caudovirales	VSLC6	94.36	0
ERR2002445__VIRFINDER__Virus.3	MarineAerosol	Viral	ERR2002445	1	44427	44427	44427	44427	44427	54	0.393094	0.939631	Caudovirales	VSLC3	100	0
ERR2002445__VIRFINDER__Virus.4	MarineAerosol	Viral	ERR2002445	1	44344	44344	44344	44344	44344	60	0.467775	0.929686	Caudovirales	VSLC4	100	0
ERR2002445__VIRFINDER__Virus.5	MarineAerosol	Viral	ERR2002445	1	39388	39388	39388	39388	39388	73	0.387783	0.924266	Caudovirales	VSLC1	100	0
ERR2002445__VIRFINDER__Virus.6	MarineAerosol	Viral	ERR2002445	1	38724	38724	38724	38724	38724	62	0.448482	0.970328	Caudovirales	VSLC2	97.77	0
ERR2002445__VIRFINDER__Virus.7	MarineAerosol	Viral	ERR2002445	1	29541	29541	29541	29541	29541	47	0.405606	0.976541	Caudovirales	VSLC7	92.74	0
ERR2002446__VIRFINDER__Virus.1	MarineAerosol	Viral	ERR2002446	1	44344	44344	44344	44344	44344	60	0.467775	0.929686	Caudovirales	VSLC4	100	0
ERR2002446__VIRFINDER__Virus.2	MarineAerosol	Viral	ERR2002446	1	39437	39437	39437	39437	39437	73	0.387631	0.928671	Caudovirales	VSLC1	100	0
ERR2002446__VIRFINDER__Virus.3	MarineAerosol	Viral	ERR2002446	1	38822	38822	38822	38822	38822	61	0.448457	0.969038	Caudovirales	VSLC2	97.57	0
ERR2002384__CONCOCT__P.1__44_sub	MarineAerosol	Prokaryotic	ERR2002384	928	2931914	1501	3159.4	38735	3382	3458	0.467111	0.904637	d__Bacteria;p__Proteobacteria;c__Gammaproteobacteria;o__Pseudomonadales;f__Pseudohongiellaceae;g__UBA9145;s__	PSLC1	66.65	5.17
ERR2002384__MAXBIN2-107__P.1__bin.002_sub	MarineAerosol	Prokaryotic	ERR2002384	800	3908012	1502	4885	33039	6417	4111	0.563041	0.899682	d__Bacteria;p__Proteobacteria;c__Gammaproteobacteria;o__Pseudomonadales;f__Pseudohongiellaceae;g__UBA9145;s__	PSLC3	84.92	2.35
ERR2002384__METABAT2__P.1__bin.4	MarineAerosol	Prokaryotic	ERR2002384	412	2459680	1501	5970.1	39000	7717	2759	0.576334	0.920531	d__Bacteria;p__Proteobacteria;c__Alphaproteobacteria;o__Sphingomonadales;f__Sphingomonadaceae;g__Altererythrobacter;s__Altererythrobacter sp003149575	PSLC1	91.26	1.2
ERR2002385__CONCOCT__P.1__0	MarineAerosol	Prokaryotic	ERR2002385	277	2776266	1507	10022.6	50561	14672	2562	0.426873	0.906022	d__Bacteria;p__Proteobacteria;c__Gammaproteobacteria;o__Legionellales;f__Legionellaceae;g__Legionella_D;s__	PSLC11	99	2.01
ERR2002385__CONCOCT__P.1__1	MarineAerosol	Prokaryotic	ERR2002385	294	2436947	1522	8288.9	48412	12050	2618	0.490062	0.932527	d__Bacteria;p__Proteobacteria;c__Gammaproteobacteria;o__Nitrosococcales;f__Methylophagaceae;g__Methylophaga;s__	PSLC1	95.96	1.58
ERR2002385__METABAT2__P.1__bin.4	MarineAerosol	Prokaryotic	ERR2002385	198	2584628	1525	13053.7	77071	22013	2698	0.576948	0.921607	d__Bacteria;p__Proteobacteria;c__Alphaproteobacteria;o__Sphingomonadales;f__Sphingomonadaceae;g__Altererythrobacter;s__Altererythrobacter sp003149575	PSLC1	96.81	1.16
ERR2002386__CONCOCT__P.1__34	MarineAerosol	Prokaryotic	ERR2002386	606	1642020	1503	2709.6	10680	2803	2152	0.575142	0.914057	d__Bacteria;p__Proteobacteria;c__Alphaproteobacteria;o__Sphingomonadales;f__Sphingomonadaceae;g__Altererythrobacter;s__	PSLC1	60.08	1.04
ERR2002387__CONCOCT__P.1__7	MarineAerosol	Prokaryotic	ERR2002387	199	2266785	1589	11390.9	65510	16340	2151	0.357549	0.938654	d__Bacteria;p__Bacteroidota;c__Bacteroidia;o__Flavobacteriales;f__Flavobacteriaceae;g__Polaribacter;s__	PSLC4	97.65	1.17
ERR2002387__METABAT2__P.1__bin.5	MarineAerosol	Prokaryotic	ERR2002387	813	3183263	1505	3915.5	24148	4589	3713	0.64327	0.906338	d__Bacteria;p__Proteobacteria;c__Alphaproteobacteria;o__Rhodobacterales;f__Rhodobacteraceae;g__Roseovarius;s__	PSLC2	83.48	2.67
ERR2002390__CONCOCT__P.1__2	MarineAerosol	Prokaryotic	ERR2002390	706	3904181	1504	5530	41049	6986	4124	0.512746	0.89092	d__Bacteria;p__Proteobacteria;c__Gammaproteobacteria;o__Enterobacterales;f__Enterobacteriaceae;g__Escherichia;s__Escherichia flexneri	PSLC1	93.47	1
ERR2002390__MAXBIN2-107__P.1__bin.005_sub	MarineAerosol	Prokaryotic	ERR2002390	1171	3909312	1501	3338.4	44344	3714	4584	0.46487	0.892788	d__Bacteria;p__Proteobacteria;c__Gammaproteobacteria;o__Pseudomonadales;f__Pseudohongiellaceae;g__UBA9145;s__	PSLC1	71.63	2.67
ERR2002390__MAXBIN2-107__P.1__bin.007_sub	MarineAerosol	Prokaryotic	ERR2002390	590	1941082	1500	3290	29723	3759	2207	0.407597	0.929655	d__Bacteria;p__Bacteroidota;c__Bacteroidia;o__Flavobacteriales;f__Flavobacteriaceae;g__MS024-2A;s__MS024-2A sp002292265	PSLC6	78.49	2.6
ERR2002390__MAXBIN2-40__P.1__bin.006	MarineAerosol	Prokaryotic	ERR2002390	797	3438279	1503	4314	21179	5162	3710	0.564921	0.89586	d__Bacteria;p__Proteobacteria;c__Gammaproteobacteria;o__Pseudomonadales;f__Pseudohongiellaceae;g__UBA9145;s__	PSLC3	85.96	3.2
ERR2002390__METABAT2__P.1__bin.10	MarineAerosol	Prokaryotic	ERR2002390	502	3672224	1504	7315.2	59325	10739	3975	0.641256	0.902457	d__Bacteria;p__Proteobacteria;c__Alphaproteobacteria;o__Rhodobacterales;f__Rhodobacteraceae;g__Roseovarius;s__	PSLC2	94.76	0.93
ERR2002390__METABAT2__P.1__bin.6_sub	MarineAerosol	Prokaryotic	ERR2002390	442	1976688	1507	4472.1	27605	5376	2045	0.359224	0.94388	d__Bacteria;p__Bacteroidota;c__Bacteroidia;o__Flavobacteriales;f__Flavobacteriaceae;g__Polaribacter;s__	PSLC4	79.57	3.46
ERR2002390__METABAT2__P.1__bin.9	MarineAerosol	Prokaryotic	ERR2002390	81	2572138	1519	31754.8	220832	71676	2583	0.576459	0.918304	d__Bacteria;p__Proteobacteria;c__Alphaproteobacteria;o__Sphingomonadales;f__Sphingomonadaceae;g__Altererythrobacter;s__Altererythrobacter sp003149575	PSLC1	98.72	0
ERR2002392__METABAT2__P.1__bin.2	MarineAerosol	Prokaryotic	ERR2002392	552	1530799	1501	2773.2	10691	2925	1736	0.361552	0.944858	d__Bacteria;p__Bacteroidota;c__Bacteroidia;o__Flavobacteriales;f__Flavobacteriaceae;g__Polaribacter;s__	PSLC4	65.64	1.98
ERR2002393__CONCOCT__P.1__16	MarineAerosol	Prokaryotic	ERR2002393	514	2474946	1504	4815.1	28219	5801	2826	0.57479	0.917745	d__Bacteria;p__Proteobacteria;c__Alphaproteobacteria;o__Sphingomonadales;f__Sphingomonadaceae;g__Altererythrobacter;s__Altererythrobacter sp003149575	PSLC1	85.56	1.92
ERR2002393__CONCOCT__P.1__17_sub	MarineAerosol	Prokaryotic	ERR2002393	1170	6559498	1504	5606.4	28325	6396	6925	0.61792	0.857397	d__Bacteria;p__Proteobacteria;c__Gammaproteobacteria;o__Burkholderiales;f__Burkholderiaceae;g__Paraburkholderia;s__Paraburkholderia sp005503145	PSLC44	56.94	4.58
ERR2002393__CONCOCT__P.1__3_sub	MarineAerosol	Prokaryotic	ERR2002393	877	2394349	1501	2730.2	13480	2820	2727	0.650989	0.899262	d__Bacteria;p__Proteobacteria;c__Gammaproteobacteria;o__Xanthomonadales;f__Rhodanobacteraceae;g__Rhodanobacter;s__Rhodanobacter glycinis	PSLC40	55.19	4.49
ERR2002393__CONCOCT__P.1__45	MarineAerosol	Prokaryotic	ERR2002393	658	4809502	1566	7309.3	50844	8706	5338	0.615771	0.902679	d__Bacteria;p__Proteobacteria;c__Alphaproteobacteria;o__Rhodobacterales;f__Rhodobacteraceae;g__Sulfitobacter;s__	PSLC35	76.13	9.03
ERR2002393__CONCOCT__P.2__14_sub	MarineAerosol	Prokaryotic	ERR2002393	388	2655495	1518	6844.1	36197	8611	2787	0.647934	0.918163	d__Bacteria;p__Proteobacteria;c__Alphaproteobacteria;o__Sphingomonadales;f__Sphingomonadaceae;g__Novosphingobium;s__	PSLC46	85.22	2.33
ERR2002393__CONCOCT__P.2__30_sub	MarineAerosol	Prokaryotic	ERR2002393	705	2576657	1502	3654.8	54382	4042	2992	0.461227	0.919295	d__Bacteria;p__Proteobacteria;c__Gammaproteobacteria;o__Nitrosococcales;f__Methylophagaceae;g__Methylophaga;s__Methylophaga sp002363955	PSLC41	74.76	4.29
ERR2002393__MAXBIN2-107__P.1__bin.002	MarineAerosol	Prokaryotic	ERR2002393	33	2614874	1643	79238.6	484330	328125	2631	0.49087	0.93434	d__Bacteria;p__Proteobacteria;c__Gammaproteobacteria;o__Nitrosococcales;f__Methylophagaceae;g__Methylophaga;s__	PSLC1	99.26	0.37
ERR2002393__MAXBIN2-107__P.1__bin.004	MarineAerosol	Prokaryotic	ERR2002393	176	1199473	1535	6815.2	40053	10247	1299	0.423395	0.902616	d__Bacteria;p__Dependentiae;c__Babeliae;o__Babeliales;f__Vermiphilaceae;g__;s__	PSLC38	55.56	1.63
ERR2002393__MAXBIN2-40__P.1__bin.005	MarineAerosol	Prokaryotic	ERR2002393	625	3561012	1500	5697.6	45325	9128	4098	0.402801	0.915611	d__Bacteria;p__Proteobacteria;c__Gammaproteobacteria;o__Burkholderiales;f__Methylophilaceae;g__GCA-2401735;s__	PSLC33	96.62	7.94
ERR2002393__METABAT2__P.1__bin.10	MarineAerosol	Prokaryotic	ERR2002393	352	2704757	1534	7684	50548	10736	2853	0.533562	0.910576	d__Bacteria;p__Proteobacteria;c__Gammaproteobacteria;o__Pseudomonadales;f__Porticoccaceae;g__Porticoccus;s__Porticoccus hydrocarbonoclasticus	PSLC24	95.24	3.76
ERR2002393__METABAT2__P.1__bin.15_sub	MarineAerosol	Prokaryotic	ERR2002393	687	3152782	1501	4589.2	42831	5702	3492	0.629199	0.918444	d__Bacteria;p__Proteobacteria;c__Alphaproteobacteria;o__Rhodobacterales;f__Rhodobacteraceae;g__Shimia;s__	PSLC32	75.35	7.01
ERR2002393__METABAT2__P.1__bin.16	MarineAerosol	Prokaryotic	ERR2002393	72	2613939	3808	36304.7	125308	54851	2256	0.431137	0.909185	d__Bacteria;p__Proteobacteria;c__Gammaproteobacteria;o__Legionellales;f__Legionellaceae;g__Legionella_D;s__	PSLC11	100	1.36
ERR2002394__METABAT2__P.1__bin.1	MarineAerosol	Prokaryotic	ERR2002394	128	4427806	1735	34592.2	178864	53428	4173	0.509944	0.887752	d__Bacteria;p__Proteobacteria;c__Gammaproteobacteria;o__Enterobacterales;f__Enterobacteriaceae;g__Escherichia;s__Escherichia flexneri	PSLC1	99.23	1.66
ERR2002396__CONCOCT__P.1__11_sub	MarineAerosol	Prokaryotic	ERR2002396	61	2431536	1571	39861.2	131960	66069	2437	0.491054	0.93577	d__Bacteria;p__Proteobacteria;c__Gammaproteobacteria;o__Nitrosococcales;f__Methylophagaceae;g__Methylophaga;s__	PSLC1	99.09	0.37
ERR2002396__CONCOCT__P.1__32_sub	MarineAerosol	Prokaryotic	ERR2002396	955	2350850	1501	2461.6	10133	2541	2896	0.488903	0.913154	d__Bacteria;p__Proteobacteria;c__Gammaproteobacteria;o__Thiohalomonadales_A;f__RBG-16-57-12;g__;s__	PSLC42	58.07	6.79
ERR2002396__CONCOCT__P.1__42_sub	MarineAerosol	Prokaryotic	ERR2002396	576	4118929	1540	7150.9	35073	8931	4569	0.591638	0.918734	d__Bacteria;p__Proteobacteria;c__Alphaproteobacteria;o__Rhodobacterales;f__Rhodobacteraceae;g__Marivita;s__Marivita cryptomonadis	PSLC29	85.86	3.36
ERR2002396__MAXBIN2-107__P.1__bin.001	MarineAerosol	Prokaryotic	ERR2002396	174	3842213	1555	22081.7	138238	46703	3566	0.528882	0.883018	d__Bacteria;p__Proteobacteria;c__Gammaproteobacteria;o__Pseudomonadales;f__Pseudohongiellaceae;g__;s__	PSLC17	94.05	1.36
ERR2002396__MAXBIN2-107__P.1__bin.003	MarineAerosol	Prokaryotic	ERR2002396	84	3882407	1790	46219.1	293581	85421	3652	0.608055	0.911692	d__Bacteria;p__Proteobacteria;c__Alphaproteobacteria;o__Rhodospirillales;f__Casp-alpha2;g__UBA1479;s__	PSLC5	99.5	0.03
ERR2002396__MAXBIN2-40__P.1__bin.004	MarineAerosol	Prokaryotic	ERR2002396	148	4494860	1553	30370.7	517785	128145	4293	0.470036	0.899568	d__Bacteria;p__Proteobacteria;c__Gammaproteobacteria;o__Pseudomonadales;f__Pseudohongiellaceae;g__UBA9145;s__	PSLC1	94.51	5.48
ERR2002396__MAXBIN2-40__P.1__bin.005_sub	MarineAerosol	Prokaryotic	ERR2002396	164	2881528	1514	17570.3	92024	30695	2636	0.428415	0.905939	d__Bacteria;p__Proteobacteria;c__Gammaproteobacteria;o__Legionellales;f__Legionellaceae;g__Legionella_D;s__	PSLC11	100	1.36
ERR2002396__METABAT2__P.1__bin.10_sub	MarineAerosol	Prokaryotic	ERR2002396	150	2798490	1590	18656.6	80280	29150	2795	0.532526	0.907686	d__Bacteria;p__Proteobacteria;c__Gammaproteobacteria;o__Pseudomonadales;f__Porticoccaceae;g__Porticoccus;s__Porticoccus hydrocarbonoclasticus	PSLC24	94.56	1.43
ERR2002396__METABAT2__P.1__bin.11	MarineAerosol	Prokaryotic	ERR2002396	66	2443327	1815	37020.1	187329	78058	2441	0.577729	0.922461	d__Bacteria;p__Proteobacteria;c__Alphaproteobacteria;o__Sphingomonadales;f__Sphingomonadaceae;g__Altererythrobacter;s__Altererythrobacter sp003149575	PSLC1	98.21	0.09
ERR2002396__METABAT2__P.1__bin.12	MarineAerosol	Prokaryotic	ERR2002396	548	2598763	1500	4742.3	24672	6265	2861	0.64894	0.948056	d__Bacteria;p__Proteobacteria;c__Gammaproteobacteria;o__Pseudomonadales;f__HTCC2089;g__RGAU01;s__	PSLC19	84.52	3.77
ERR2002396__METABAT2__P.1__bin.18_sub	MarineAerosol	Prokaryotic	ERR2002396	74	1822582	1694	24629.5	116408	53683	1662	0.44016	0.935487	d__Bacteria;p__Bacteroidota;c__Bacteroidia;o__Flavobacteriales;f__Flavobacteriaceae;g__BACL21;s__	PSLC13	89.88	0.39
ERR2002396__METABAT2__P.1__bin.4_sub	MarineAerosol	Prokaryotic	ERR2002396	621	1799577	1500	2897.9	11435	3008	2231	0.412683	0.9292	d__Bacteria;p__Proteobacteria;c__Gammaproteobacteria;o__Burkholderiales;f__Methylophilaceae;g__GCA-2401735;s__	PSLC33	73.23	3.1
ERR2002396__METABAT2__P.2__bin.6	MarineAerosol	Prokaryotic	ERR2002396	835	2981264	1500	3570.4	66760	3914	3459	0.620046	0.91436	d__Bacteria;p__Proteobacteria;c__Alphaproteobacteria;o__Rhodobacterales;f__Rhodobacteraceae;g__Shimia;s__	PSLC32	66.5	9.86
ERR2002397__CONCOCT__P.1__18_sub	MarineAerosol	Prokaryotic	ERR2002397	911	2490737	1501	2734.1	12378	2827	2969	0.516725	0.893116	d__Bacteria;p__Proteobacteria;c__Gammaproteobacteria;o__Enterobacterales;f__Enterobacteriaceae;g__Escherichia;s__Escherichia flexneri	PSLC1	61.68	1.74
ERR2002397__METABAT2__P.1__bin.6	MarineAerosol	Prokaryotic	ERR2002397	770	2984237	1504	3875.6	16115	4469	3228	0.530789	0.888014	d__Bacteria;p__Proteobacteria;c__Gammaproteobacteria;o__Pseudomonadales;f__Pseudohongiellaceae;g__UBA9145;s__	PSLC17	77.07	2.54
ERR2002399__CONCOCT__P.1__44	MarineAerosol	Prokaryotic	ERR2002399	373	1674414	1515	4489	22574	5557	1774	0.440324	0.934176	d__Bacteria;p__Bacteroidota;c__Bacteroidia;o__Flavobacteriales;f__Flavobacteriaceae;g__BACL21;s__	PSLC13	82.18	2.6
ERR2002399__CONCOCT__P.1__5_sub	MarineAerosol	Prokaryotic	ERR2002399	827	2933225	1502	3546.8	22061	3995	3372	0.469981	0.898777	d__Bacteria;p__Proteobacteria;c__Gammaproteobacteria;o__Pseudomonadales;f__Pseudohongiellaceae;g__UBA9145;s__	PSLC1	75.73	2.5
ERR2002399__MAXBIN2-40__P.1__bin.002	MarineAerosol	Prokaryotic	ERR2002399	578	3587825	1502	6207.3	42702	8073	3875	0.610751	0.91431	d__Bacteria;p__Proteobacteria;c__Alphaproteobacteria;o__Rhodospirillales;f__Casp-alpha2;g__UBA1479;s__	PSLC5	89.85	0.51
ERR2002399__METABAT2__P.1__bin.1	MarineAerosol	Prokaryotic	ERR2002399	220	3618366	1500	16447.1	82921	25035	3287	0.52877	0.885179	d__Bacteria;p__Proteobacteria;c__Gammaproteobacteria;o__Pseudomonadales;f__Pseudohongiellaceae;g__UBA9145;s__	PSLC17	94.81	1.54
ERR2002399__METABAT2__P.1__bin.7	MarineAerosol	Prokaryotic	ERR2002399	644	1782448	1500	2767.8	14304	2875	2257	0.648348	0.94772	d__Bacteria;p__Proteobacteria;c__Gammaproteobacteria;o__Pseudomonadales;f__HTCC2089;g__RGAU01;s__	PSLC19	62.06	2.48
ERR2002401__CONCOCT__P.1__16	MarineAerosol	Prokaryotic	ERR2002401	800	2788205	1501	3485.3	40153	3837	3478	0.573033	0.917979	d__Bacteria;p__Proteobacteria;c__Alphaproteobacteria;o__Rhodobacterales;f__Rhodobacteraceae;g__;s__	PSLC9	71.66	1.35
ERR2002401__METABAT2__P.1__bin.2	MarineAerosol	Prokaryotic	ERR2002401	413	1578793	1500	3822.7	23371	4457	1709	0.440313	0.932231	d__Bacteria;p__Bacteroidota;c__Bacteroidia;o__Flavobacteriales;f__Flavobacteriaceae;g__BACL21;s__	PSLC13	72.5	1.71
ERR2002406__CONCOCT__P.1__20	MarineAerosol	Prokaryotic	ERR2002406	900	2646703	1505	2940.8	12595	3149	3213	0.600015	0.913951	d__Bacteria;p__Proteobacteria;c__Alphaproteobacteria;o__Rhodobacterales;f__Rhodobacteraceae;g__Rhodobacter_B;s__	PSLC27	71.76	3.39
ERR2002406__CONCOCT__P.1__25	MarineAerosol	Prokaryotic	ERR2002406	445	1434592	1502	3223.8	15637	3516	1558	0.440795	0.937897	d__Bacteria;p__Bacteroidota;c__Bacteroidia;o__Flavobacteriales;f__Flavobacteriaceae;g__BACL21;s__	PSLC13	71.07	1.14
ERR2002406__CONCOCT__P.1__28	MarineAerosol	Prokaryotic	ERR2002406	34	3735632	3336	109872	745770	300576	3417	0.469697	0.906533	d__Bacteria;p__Proteobacteria;c__Gammaproteobacteria;o__Pseudomonadales;f__Pseudohongiellaceae;g__UBA9145;s__	PSLC1	94.51	3.15
ERR2002406__CONCOCT__P.1__31	MarineAerosol	Prokaryotic	ERR2002406	490	1188171	1502	2424.8	9709	2480	1238	0.356523	0.918312	d__Bacteria;p__Chlamydiota;c__Chlamydiia;o__Chlamydiales;f__Simkaniaceae;g__;s__	PSLC31	53.76	1.47
ERR2002406__CONCOCT__P.1__42	MarineAerosol	Prokaryotic	ERR2002406	74	3872806	1800	52335.2	224850	87370	3477	0.562739	0.889607	d__Bacteria;p__Proteobacteria;c__Gammaproteobacteria;o__Pseudomonadales;f__Pseudohongiellaceae;g__UBA9145;s__	PSLC3	92.78	2.47
ERR2002406__CONCOCT__P.1__64	MarineAerosol	Prokaryotic	ERR2002406	73	3960679	2233	54255.9	200092	103977	3733	0.606239	0.909767	d__Bacteria;p__Proteobacteria;c__Alphaproteobacteria;o__Rhodospirillales;f__Casp-alpha2;g__UBA1479;s__	PSLC5	99.5	0
ERR2002406__CONCOCT__P.1__66	MarineAerosol	Prokaryotic	ERR2002406	316	1815596	1509	5745.6	29758	7792	1962	0.457602	0.931712	d__Bacteria;p__Proteobacteria;c__Alphaproteobacteria;o__Parvibaculales;f__RS24;g__Micropelagos;s__	PSLC7	95.07	2.75
ERR2002406__MAXBIN2-40__P.1__bin.003	MarineAerosol	Prokaryotic	ERR2002406	89	3825022	1526	42977.8	238937	103771	3796	0.642822	0.900813	d__Bacteria;p__Proteobacteria;c__Alphaproteobacteria;o__Rhodobacterales;f__Rhodobacteraceae;g__Roseovarius;s__	PSLC2	99.55	0.53
ERR2002406__MAXBIN2-40__P.1__bin.004	MarineAerosol	Prokaryotic	ERR2002406	53	2168322	1519	40911.7	212067	82206	2028	0.405428	0.93594	d__Bacteria;p__Bacteroidota;c__Bacteroidia;o__Flavobacteriales;f__Flavobacteriaceae;g__MS024-2A;s__MS024-2A sp002292265	PSLC6	100	0
ERR2002406__METABAT2__P.1__bin.10	MarineAerosol	Prokaryotic	ERR2002406	22	2281541	2426	103706	507414	179017	2118	0.356651	0.937836	d__Bacteria;p__Bacteroidota;c__Bacteroidia;o__Flavobacteriales;f__Flavobacteriaceae;g__Polaribacter;s__	PSLC4	98.66	0.84
ERR2002406__METABAT2__P.1__bin.17	MarineAerosol	Prokaryotic	ERR2002406	89	2145686	1588	24108.8	137761	60122	1852	0.397344	0.953173	d__Bacteria;p__Bacteroidota;c__Bacteroidia;o__NS11-12g;f__UBA955;g__VMCP01;s__VMCP01 sp008081305	PSLC23	95.9	1.09
ERR2002406__METABAT2__P.1__bin.21	MarineAerosol	Prokaryotic	ERR2002406	19	2442765	1704	128567	530711	338819	2399	0.577673	0.920737	d__Bacteria;p__Proteobacteria;c__Alphaproteobacteria;o__Sphingomonadales;f__Sphingomonadaceae;g__Altererythrobacter;s__Altererythrobacter sp003149575	PSLC1	98.55	0
ERR2002406__METABAT2__P.1__bin.28_sub	MarineAerosol	Prokaryotic	ERR2002406	95	1935781	1568	20376.6	87528	33579	1802	0.383184	0.94842	d__Bacteria;p__Bacteroidota;c__Bacteroidia;o__Flavobacteriales;f__Flavobacteriaceae;g__MS024-2A;s__MS024-2A sp902546725	PSLC20	100	0
ERR2002406__METABAT2__P.1__bin.3	MarineAerosol	Prokaryotic	ERR2002406	368	2508300	1502	6816	48168	10831	2660	0.659115	0.950929	d__Bacteria;p__Proteobacteria;c__Gammaproteobacteria;o__Pseudomonadales;f__HTCC2089;g__RGAU01;s__	PSLC8	88.81	2.59
ERR2002406__METABAT2__P.1__bin.9	MarineAerosol	Prokaryotic	ERR2002406	34	3094682	4017	91020.1	370333	173230	3060	0.57188	0.926363	d__Bacteria;p__Proteobacteria;c__Alphaproteobacteria;o__Rhodobacterales;f__Rhodobacteraceae;g__;s__	PSLC9	97.87	0.3
ERR2002407__CONCOCT__P.1__34	MarineAerosol	Prokaryotic	ERR2002407	207	2236777	1523	10805.7	48247	15369	2164	0.35771	0.935664	d__Bacteria;p__Bacteroidota;c__Bacteroidia;o__Flavobacteriales;f__Flavobacteriaceae;g__Polaribacter;s__	PSLC4	94.72	1.73
ERR2002407__CONCOCT__P.3__11	MarineAerosol	Prokaryotic	ERR2002407	520	1356610	1509	2608.9	18465	2633	1773	0.5773	0.919255	d__Bacteria;p__Proteobacteria;c__Alphaproteobacteria;o__Sphingomonadales;f__Sphingomonadaceae;g__Altererythrobacter;s__Altererythrobacter sp003149575	PSLC1	51.46	0.43
ERR2002408__CONCOCT__P.1__34	MarineAerosol	Prokaryotic	ERR2002408	177	3041582	1509	17184.1	93082	29590	3359	0.575018	0.917984	d__Bacteria;p__Proteobacteria;c__Alphaproteobacteria;o__Sphingomonadales;f__Sphingomonadaceae;g__Altererythrobacter;s__Altererythrobacter sp003149575	PSLC1	98.01	0.46
ERR2002408__METABAT2__P.1__bin.2_sub	MarineAerosol	Prokaryotic	ERR2002408	786	3227253	1509	4105.9	39937	4871	3808	0.642145	0.902825	d__Bacteria;p__Proteobacteria;c__Alphaproteobacteria;o__Rhodobacterales;f__Rhodobacteraceae;g__Roseovarius;s__	PSLC2	81.75	2.32
ERR2002409__CONCOCT__P.1__25	MarineAerosol	Prokaryotic	ERR2002409	34	3790377	3610	111482	367331	220982	3474	0.46882	0.905602	d__Bacteria;p__Proteobacteria;c__Gammaproteobacteria;o__Pseudomonadales;f__Pseudohongiellaceae;g__UBA9145;s__	PSLC1	94.63	5.93
ERR2002409__CONCOCT__P.1__28	MarineAerosol	Prokaryotic	ERR2002409	585	1532709	1502	2620	7832	2704	1868	0.450061	0.923369	d__Bacteria;p__Proteobacteria;c__Gammaproteobacteria;o__Pseudomonadales;f__Pseudohongiellaceae;g__UBA5109;s__	PSLC34	53.4	3.09
ERR2002409__CONCOCT__P.1__40_sub	MarineAerosol	Prokaryotic	ERR2002409	91	1917301	2274	21069.2	94899	32179	1803	0.384118	0.949751	d__Bacteria;p__Bacteroidota;c__Bacteroidia;o__Flavobacteriales;f__Flavobacteriaceae;g__MS024-2A;s__MS024-2A sp902546725	PSLC20	99.08	0
ERR2002409__CONCOCT__P.1__46_sub	MarineAerosol	Prokaryotic	ERR2002409	143	3436951	1785	24034.6	109284	38272	3491	0.572231	0.924034	d__Bacteria;p__Proteobacteria;c__Alphaproteobacteria;o__Rhodobacterales;f__Rhodobacteraceae;g__;s__	PSLC9	98.08	0.71
ERR2002409__CONCOCT__P.1__4	MarineAerosol	Prokaryotic	ERR2002409	510	1431378	1502	2806.6	10007	2988	1447	0.355518	0.913528	d__Bacteria;p__Chlamydiota;c__Chlamydiia;o__Chlamydiales;f__Simkaniaceae;g__;s__	PSLC31	66.26	1.35
ERR2002409__CONCOCT__P.1__56	MarineAerosol	Prokaryotic	ERR2002409	215	1832439	1516	8523	55679	12498	1900	0.460257	0.932942	d__Bacteria;p__Proteobacteria;c__Alphaproteobacteria;o__Parvibaculales;f__RS24;g__Micropelagos;s__	PSLC7	94.96	0.58
ERR2002409__CONCOCT__P.1__58	MarineAerosol	Prokaryotic	ERR2002409	50	3895266	2517	77905.3	279458	137888	3482	0.561375	0.889543	d__Bacteria;p__Proteobacteria;c__Gammaproteobacteria;o__Pseudomonadales;f__Pseudohongiellaceae;g__UBA9145;s__	PSLC3	94.63	1.36
ERR2002409__MAXBIN2-107__P.1__bin.001	MarineAerosol	Prokaryotic	ERR2002409	51	2465799	1714	48349	495663	176642	2289	0.355618	0.934491	d__Bacteria;p__Bacteroidota;c__Bacteroidia;o__Flavobacteriales;f__Flavobacteriaceae;g__Polaribacter;s__	PSLC4	98.32	1.24
ERR2002409__MAXBIN2-107__P.1__bin.003	MarineAerosol	Prokaryotic	ERR2002409	47	2129026	1510	45298.4	199998	86079	1985	0.403802	0.937784	d__Bacteria;p__Bacteroidota;c__Bacteroidia;o__Flavobacteriales;f__Flavobacteriaceae;g__MS024-2A;s__MS024-2A sp002292265	PSLC6	100	0
ERR2002409__MAXBIN2-107__P.1__bin.005	MarineAerosol	Prokaryotic	ERR2002409	75	3801754	1917	50690.1	325792	93856	3578	0.607674	0.912209	d__Bacteria;p__Proteobacteria;c__Alphaproteobacteria;o__Rhodospirillales;f__Casp-alpha2;g__UBA1479;s__	PSLC5	99.5	0.54
ERR2002409__METABAT2__P.1__bin.14	MarineAerosol	Prokaryotic	ERR2002409	276	1173939	1510	4253.4	19503	5329	1280	0.460868	0.914421	d__Bacteria;p__Proteobacteria;c__Alphaproteobacteria;o__UBA7879;f__;g__;s__	PSLC26	87.41	2.4
ERR2002409__METABAT2__P.1__bin.1	MarineAerosol	Prokaryotic	ERR2002409	299	2564882	1504	8578.2	57112	14100	2610	0.657966	0.950226	d__Bacteria;p__Proteobacteria;c__Gammaproteobacteria;o__Pseudomonadales;f__HTCC2089;g__RGAU01;s__	PSLC8	88.19	2.53
ERR2002409__METABAT2__P.1__bin.27	MarineAerosol	Prokaryotic	ERR2002409	31	2445855	4239	78898.5	467759	121439	2416	0.578244	0.922556	d__Bacteria;p__Proteobacteria;c__Alphaproteobacteria;o__Sphingomonadales;f__Sphingomonadaceae;g__Altererythrobacter;s__Altererythrobacter sp003149575	PSLC1	97.9	0
ERR2002409__METABAT2__P.1__bin.4	MarineAerosol	Prokaryotic	ERR2002409	109	3687942	1558	33834.3	270213	61740	3654	0.64327	0.897951	d__Bacteria;p__Proteobacteria;c__Alphaproteobacteria;o__Rhodobacterales;f__Rhodobacteraceae;g__Roseovarius;s__	PSLC2	99.43	0.38
ERR2002409__METABAT2__P.1__bin.5	MarineAerosol	Prokaryotic	ERR2002409	92	2089793	1588	22715.1	162004	62779	1825	0.398949	0.951044	d__Bacteria;p__Bacteroidota;c__Bacteroidia;o__NS11-12g;f__UBA955;g__VMCP01;s__VMCP01 sp008081305	PSLC23	96.99	0
ERR2002411__CONCOCT__P.1__15	MarineAerosol	Prokaryotic	ERR2002411	825	2461479	1501	2983.6	13332	3223	3019	0.610288	0.914681	d__Bacteria;p__Proteobacteria;c__Alphaproteobacteria;o__Rhodospirillales;f__Casp-alpha2;g__UBA1479;s__	PSLC5	68.03	0.41
ERR2002411__CONCOCT__P.1__24	MarineAerosol	Prokaryotic	ERR2002411	580	3344367	1501	5766.2	38337	7418	3488	0.470479	0.904079	d__Bacteria;p__Proteobacteria;c__Gammaproteobacteria;o__Pseudomonadales;f__Pseudohongiellaceae;g__UBA9145;s__	PSLC1	83.76	0.86
ERR2002411__CONCOCT__P.1__27	MarineAerosol	Prokaryotic	ERR2002411	89	3959956	2763	44493.9	184753	70784	3573	0.562677	0.891133	d__Bacteria;p__Proteobacteria;c__Gammaproteobacteria;o__Pseudomonadales;f__Pseudohongiellaceae;g__UBA9145;s__	PSLC3	94.63	3.12
ERR2002411__METABAT2__P.1__bin.6	MarineAerosol	Prokaryotic	ERR2002411	30	2541120	3021	84704	627400	180872	2506	0.577324	0.921344	d__Bacteria;p__Proteobacteria;c__Alphaproteobacteria;o__Sphingomonadales;f__Sphingomonadaceae;g__Altererythrobacter;s__Altererythrobacter sp003149575	PSLC1	97.92	0
ERR2002411__METABAT2__P.1__bin.9	MarineAerosol	Prokaryotic	ERR2002411	180	3706346	1609	20590.8	123596	40791	3726	0.643464	0.900269	d__Bacteria;p__Proteobacteria;c__Alphaproteobacteria;o__Rhodobacterales;f__Rhodobacteraceae;g__Roseovarius;s__	PSLC2	98.95	0.16
ERR2002413__CONCOCT__P.1__1	MarineAerosol	Prokaryotic	ERR2002413	587	1844435	1504	3142.1	12971	3539	2186	0.514547	0.921154	d__Bacteria;p__Proteobacteria;c__Gammaproteobacteria;o__Nevskiales;f__;g__;s__	PSLC37	74.24	2.29
ERR2002413__MAXBIN2-107__P.1__bin.006_sub	MarineAerosol	Prokaryotic	ERR2002413	767	2043509	1502	2664.3	12852	2747	2662	0.574776	0.909107	d__Bacteria;p__Proteobacteria;c__Alphaproteobacteria;o__Sphingomonadales;f__Sphingomonadaceae;g__Altererythrobacter;s__	PSLC1	69.71	5.86
ERR2002413__METABAT2__P.1__bin.3	MarineAerosol	Prokaryotic	ERR2002413	206	3406696	1504	16537.4	106211	25367	3414	0.649553	0.91744	d__Bacteria;p__Proteobacteria;c__Alphaproteobacteria;o__Rhodobacterales;f__Rhodobacteraceae;g__Brevirhabdus;s__	PSLC45	98.41	1.42
ERR2002413__METABAT2__P.1__bin.6	MarineAerosol	Prokaryotic	ERR2002413	118	3680966	1563	31194.6	213302	66307	3636	0.644307	0.900654	d__Bacteria;p__Proteobacteria;c__Alphaproteobacteria;o__Rhodobacterales;f__Rhodobacteraceae;g__Roseovarius;s__	PSLC2	98.9	1.11
ERR2002413__METABAT2__P.1__bin.7	MarineAerosol	Prokaryotic	ERR2002413	137	4876691	1552	35596.3	198944	64830	4849	0.590414	0.907024	d__Bacteria;p__Proteobacteria;c__Alphaproteobacteria;o__Rhodobacterales;f__Rhodobacteraceae;g__Ruegeria_E;s__	PSLC25	99.31	1.01
ERR2002415__MAXBIN2-107__P.1__bin.001	MarineAerosol	Prokaryotic	ERR2002415	903	3416251	1501	3783.2	85987	4163	4404	0.331418	0.937135	d__Bacteria;p__Bacteroidota;c__Bacteroidia;o__Flavobacteriales;f__Flavobacteriaceae;g__Polaribacter_A;s__	PSLC1	74.11	7.73
ERR2002416__CONCOCT__P.1__47_sub	MarineAerosol	Prokaryotic	ERR2002416	528	3595972	1520	6810.6	37082	9074	3908	0.639493	0.90376	d__Bacteria;p__Proteobacteria;c__Alphaproteobacteria;o__Rhodobacterales;f__Rhodobacteraceae;g__Roseovarius;s__	PSLC2	89.55	1.57
ERR2002416__CONCOCT__P.1__8	MarineAerosol	Prokaryotic	ERR2002416	534	1364951	1507	2556.1	7930	2584	1538	0.359954	0.941755	d__Bacteria;p__Bacteroidota;c__Bacteroidia;o__Flavobacteriales;f__Flavobacteriaceae;g__Polaribacter;s__	PSLC4	56.83	3.41
ERR2002416__METABAT2__P.1__bin.1	MarineAerosol	Prokaryotic	ERR2002416	116	2589038	1505	22319.3	299140	37945	2620	0.577022	0.920207	d__Bacteria;p__Proteobacteria;c__Alphaproteobacteria;o__Sphingomonadales;f__Sphingomonadaceae;g__Altererythrobacter;s__Altererythrobacter sp003149575	PSLC1	98.04	0.51
ERR2002416__METABAT2__P.1__bin.6	MarineAerosol	Prokaryotic	ERR2002416	946	5128278	1502	5421	32664	7035	4356	0.733123	0.916435	d__Bacteria;p__Planctomycetota;c__UBA1135;o__UBA1135;f__GCA-002686595;g__;s__	PSLC10	84.17	1.08
ERR2002416__METABAT2__P.3__bin.1	MarineAerosol	Prokaryotic	ERR2002416	519	2910604	1502	5608.1	33180	7271	3276	0.572177	0.922701	d__Bacteria;p__Proteobacteria;c__Alphaproteobacteria;o__Rhodobacterales;f__Rhodobacteraceae;g__;s__	PSLC9	86.61	3.57
ERR2002418__CONCOCT__P.1__25	MarineAerosol	Prokaryotic	ERR2002418	82	3442307	2919	41979.4	216137	72588	3464	0.572606	0.923423	d__Bacteria;p__Proteobacteria;c__Alphaproteobacteria;o__Rhodobacterales;f__Rhodobacteraceae;g__;s__	PSLC9	98.63	0.38
ERR2002418__CONCOCT__P.1__49	MarineAerosol	Prokaryotic	ERR2002418	437	3694718	1506	8454.7	44340	11376	3808	0.607188	0.912408	d__Bacteria;p__Proteobacteria;c__Alphaproteobacteria;o__Rhodospirillales;f__Casp-alpha2;g__UBA1479;s__	PSLC5	92.95	2.19
ERR2002418__MAXBIN2-107__P.1__bin.002	MarineAerosol	Prokaryotic	ERR2002418	125	3633791	1502	29070.3	225043	56480	3606	0.643568	0.900058	d__Bacteria;p__Proteobacteria;c__Alphaproteobacteria;o__Rhodobacterales;f__Rhodobacteraceae;g__Roseovarius;s__	PSLC2	99.13	1.43
ERR2002418__MAXBIN2-107__P.1__bin.004_sub	MarineAerosol	Prokaryotic	ERR2002418	44	4082614	1518	92786.7	468860	234767	3662	0.561197	0.8905	d__Bacteria;p__Proteobacteria;c__Gammaproteobacteria;o__Pseudomonadales;f__Pseudohongiellaceae;g__UBA9145;s__	PSLC3	94.63	4.04
ERR2002418__MAXBIN2-107__P.1__bin.008	MarineAerosol	Prokaryotic	ERR2002418	398	2772843	1500	6966.9	43914	11303	2912	0.655929	0.944595	d__Bacteria;p__Proteobacteria;c__Gammaproteobacteria;o__Pseudomonadales;f__HTCC2089;g__RGAU01;s__	PSLC8	89.59	3.02
ERR2002418__MAXBIN2-40__P.1__bin.004	MarineAerosol	Prokaryotic	ERR2002418	70	3988031	1534	56971.9	725566	254325	3851	0.469553	0.908329	d__Bacteria;p__Proteobacteria;c__Gammaproteobacteria;o__Pseudomonadales;f__Pseudohongiellaceae;g__UBA9145;s__	PSLC1	93.09	0.12
ERR2002418__METABAT2__P.1__bin.16	MarineAerosol	Prokaryotic	ERR2002418	1233	7779551	1502	6309.4	42178	8474	6594	0.413059	0.897053	d__Bacteria;p__Proteobacteria;c__Gammaproteobacteria;o__Enterobacterales;f__Alteromonadaceae;g__;s__	PSLC28	92.03	6.24
ERR2002418__METABAT2__P.1__bin.2	MarineAerosol	Prokaryotic	ERR2002418	225	1936750	1505	8607.8	41500	12339	1902	0.406774	0.942562	d__Bacteria;p__Bacteroidota;c__Bacteroidia;o__Flavobacteriales;f__Flavobacteriaceae;g__MS024-2A;s__MS024-2A sp002292265	PSLC6	94.85	0.37
ERR2002418__METABAT2__P.1__bin.4	MarineAerosol	Prokaryotic	ERR2002418	326	1782246	1517	5467	30004	7056	1967	0.457183	0.93055	d__Bacteria;p__Proteobacteria;c__Alphaproteobacteria;o__Parvibaculales;f__RS24;g__Micropelagos;s__	PSLC7	91.57	1.35
ERR2002418__METABAT2__P.1__bin.5_sub	MarineAerosol	Prokaryotic	ERR2002418	859	2976614	1500	3465.2	13840	3990	3696	0.570019	0.918544	d__Bacteria;p__Proteobacteria;c__Alphaproteobacteria;o__Rhodobacterales;f__Rhodobacteraceae;g__Loktanella;s__	PSLC12	72.73	2.61
ERR2002418__METABAT2__P.1__bin.8	MarineAerosol	Prokaryotic	ERR2002418	16	2495094	4276	155943	676547	249931	2445	0.578097	0.920074	d__Bacteria;p__Proteobacteria;c__Alphaproteobacteria;o__Sphingomonadales;f__Sphingomonadaceae;g__Altererythrobacter;s__Altererythrobacter sp003149575	PSLC1	98.55	0
ERR2002419__CONCOCT__P.1__58	MarineAerosol	Prokaryotic	ERR2002419	836	2995538	1504	3583.2	17070	4141	3314	0.565274	0.895964	d__Bacteria;p__Proteobacteria;c__Gammaproteobacteria;o__Pseudomonadales;f__Pseudohongiellaceae;g__UBA9145;s__	PSLC3	72.83	1.8
ERR2002419__CONCOCT__P.2__31	MarineAerosol	Prokaryotic	ERR2002419	849	2759090	1502	3249.8	18738	3503	3202	0.469607	0.900295	d__Bacteria;p__Proteobacteria;c__Gammaproteobacteria;o__Pseudomonadales;f__Pseudohongiellaceae;g__UBA9145;s__	PSLC1	65.84	2.31
ERR2002419__METABAT2__P.1__bin.2	MarineAerosol	Prokaryotic	ERR2002419	148	2572927	1672	17384.6	121162	27321	2640	0.576469	0.921103	d__Bacteria;p__Proteobacteria;c__Alphaproteobacteria;o__Sphingomonadales;f__Sphingomonadaceae;g__Altererythrobacter;s__Altererythrobacter sp003149575	PSLC1	97.17	0.4
ERR2002419__METABAT2__P.1__bin.4	MarineAerosol	Prokaryotic	ERR2002419	1282	4397730	1501	3430.4	19557	3800	4155	0.728976	0.915222	d__Bacteria;p__Planctomycetota;c__UBA1135;o__UBA1135;f__GCA-002686595;g__GCA-2862085;s__	PSLC10	65.52	1.17
ERR2002419__METABAT2__P.1__bin.7	MarineAerosol	Prokaryotic	ERR2002419	773	3019469	1500	3906.2	24246	4557	3491	0.644567	0.907982	d__Bacteria;p__Proteobacteria;c__Alphaproteobacteria;o__Rhodobacterales;f__Rhodobacteraceae;g__Roseovarius;s__	PSLC2	78.59	2.82
ERR2002420__CONCOCT__P.1__11	MarineAerosol	Prokaryotic	ERR2002420	622	1845117	1501	2966.4	11502	3216	2370	0.574883	0.915693	d__Bacteria;p__Proteobacteria;c__Alphaproteobacteria;o__Sphingomonadales;f__Sphingomonadaceae;g__Altererythrobacter;s__Altererythrobacter sp003149575	PSLC1	65.55	1.68
ERR2002421__METABAT2__P.1__bin.2	MarineAerosol	Prokaryotic	ERR2002421	827	2937182	1503	3551.6	21814	4074	3491	0.64025	0.90104	d__Bacteria;p__Proteobacteria;c__Alphaproteobacteria;o__Rhodobacterales;f__Rhodobacteraceae;g__Roseovarius;s__	PSLC2	73.8	1.35
ERR2002421__METABAT2__P.1__bin.3	MarineAerosol	Prokaryotic	ERR2002421	534	2222596	1503	4162.2	21112	4810	2587	0.576865	0.919608	d__Bacteria;p__Proteobacteria;c__Alphaproteobacteria;o__Sphingomonadales;f__Sphingomonadaceae;g__Altererythrobacter;s__Altererythrobacter sp003149575	PSLC1	85.01	1.19
ERR2002421__METABAT2__P.1__bin.5	MarineAerosol	Prokaryotic	ERR2002421	560	1991373	1501	3556	26893	4111	2134	0.358341	0.938939	d__Bacteria;p__Bacteroidota;c__Bacteroidia;o__Flavobacteriales;f__Flavobacteriaceae;g__Polaribacter;s__	PSLC4	81.87	3.44
ERR2002423__METABAT2__P.1__bin.4	MarineAerosol	Prokaryotic	ERR2002423	627	2159734	1503	3444.6	20013	3837	2629	0.575221	0.915882	d__Bacteria;p__Proteobacteria;c__Alphaproteobacteria;o__Sphingomonadales;f__Sphingomonadaceae;g__Altererythrobacter;s__Altererythrobacter sp003149575	PSLC1	80.35	2.64
ERR2002424__CONCOCT__P.1__21	MarineAerosol	Prokaryotic	ERR2002424	423	1141041	1502	2697.5	10695	2786	1365	0.408854	0.942379	d__Bacteria;p__Bacteroidota;c__Bacteroidia;o__Flavobacteriales;f__Flavobacteriaceae;g__MS024-2A;s__MS024-2A sp002292265	PSLC6	54.87	1.4
ERR2002424__CONCOCT__P.1__29	MarineAerosol	Prokaryotic	ERR2002424	27	3668829	5851	135883	725631	321231	3356	0.46924	0.907435	d__Bacteria;p__Proteobacteria;c__Gammaproteobacteria;o__Pseudomonadales;f__Pseudohongiellaceae;g__UBA9145;s__	PSLC1	94.51	0.19
ERR2002424__CONCOCT__P.1__32	MarineAerosol	Prokaryotic	ERR2002424	32	2748958	1572	85904.9	1261664	231425	2739	0.57669	0.915371	d__Bacteria;p__Proteobacteria;c__Alphaproteobacteria;o__Sphingomonadales;f__Sphingomonadaceae;g__Altererythrobacter;s__Altererythrobacter sp003149575	PSLC1	98.55	0.07
ERR2002424__CONCOCT__P.1__36	MarineAerosol	Prokaryotic	ERR2002424	212	2500629	1544	11795.4	58985	15482	2269	0.373909	0.919743	d__Bacteria;p__Proteobacteria;c__Gammaproteobacteria;o__Legionellales;f__Legionellaceae;g__2-12-FULL-35-11;s__	PSLC14	94.48	2.13
ERR2002424__CONCOCT__P.1__44	MarineAerosol	Prokaryotic	ERR2002424	222	2619518	1506	11799.6	58523	17267	2574	0.438292	0.934126	d__Bacteria;p__Bacteroidota;c__Bacteroidia;o__Flavobacteriales;f__Flavobacteriaceae;g__Gilvibacter;s__	PSLC16	96.37	0.01
ERR2002424__MAXBIN2-107__P.1__bin.008	MarineAerosol	Prokaryotic	ERR2002424	50	2116467	1533	42329.3	305566	141451	2113	0.45504	0.925946	d__Bacteria;p__Proteobacteria;c__Alphaproteobacteria;o__Parvibaculales;f__RS24;g__Micropelagos;s__	PSLC7	98.33	0.14
ERR2002424__METABAT2__P.1__bin.14_sub	MarineAerosol	Prokaryotic	ERR2002424	175	3719557	1530	21254.6	133283	38073	3757	0.642922	0.900886	d__Bacteria;p__Proteobacteria;c__Alphaproteobacteria;o__Rhodobacterales;f__Rhodobacteraceae;g__Roseovarius;s__	PSLC2	98.39	0.32
ERR2002424__METABAT2__P.1__bin.16	MarineAerosol	Prokaryotic	ERR2002424	600	2279152	1500	3798.6	22272	4360	2610	0.657008	0.949098	d__Bacteria;p__Proteobacteria;c__Gammaproteobacteria;o__Pseudomonadales;f__HTCC2089;g__RGAU01;s__	PSLC8	82.56	2.17
ERR2002424__METABAT2__P.1__bin.2_sub	MarineAerosol	Prokaryotic	ERR2002424	133	2249326	1694	16912.2	65009	26792	2209	0.326235	0.93848	d__Bacteria;p__Bacteroidota;c__Bacteroidia;o__Flavobacteriales;f__Flavobacteriaceae;g__SCGC-AAA160-P02;s__	PSLC30	75.41	1.63
ERR2002424__METABAT2__P.1__bin.7	MarineAerosol	Prokaryotic	ERR2002424	223	3721106	1506	16686.6	94316	26034	3901	0.569706	0.919028	d__Bacteria;p__Proteobacteria;c__Alphaproteobacteria;o__Rhodobacterales;f__Rhodobacteraceae;g__Cognatiyoonia;s__	PSLC12	97.73	1.46
ERR2002424__METABAT2__P.2__bin.4	MarineAerosol	Prokaryotic	ERR2002424	7	924650	1876	132093	401174	271993	950	0.35612	0.917848	d__Bacteria;p__Dependentiae;c__Babeliae;o__Babeliales;f__Vermiphilaceae;g__;s__	PSLC18	58.13	0.41
ERR2002425__CONCOCT__P.1__1_sub	MarineAerosol	Prokaryotic	ERR2002425	218	3519132	1613	16142.8	244815	24331	3353	0.46903	0.907073	d__Bacteria;p__Proteobacteria;c__Gammaproteobacteria;o__Pseudomonadales;f__Pseudohongiellaceae;g__UBA9145;s__	PSLC1	92.93	0.28
ERR2002425__CONCOCT__P.1__50	MarineAerosol	Prokaryotic	ERR2002425	565	2376530	1503	4206.2	23356	5076	2462	0.376742	0.920583	d__Bacteria;p__Proteobacteria;c__Gammaproteobacteria;o__Legionellales;f__Legionellaceae;g__2-12-FULL-35-11;s__	PSLC14	82.37	2.52
ERR2002425__CONCOCT__P.1__69	MarineAerosol	Prokaryotic	ERR2002425	566	2286584	1502	4039.9	23287	4856	2520	0.43883	0.93506	d__Bacteria;p__Bacteroidota;c__Bacteroidia;o__Flavobacteriales;f__Flavobacteriaceae;g__Gilvibacter;s__	PSLC16	84.95	0.72
ERR2002425__METABAT2__P.1__bin.13	MarineAerosol	Prokaryotic	ERR2002425	229	1806691	1513	7889.5	39537	11205	1919	0.457611	0.930657	d__Bacteria;p__Proteobacteria;c__Alphaproteobacteria;o__Parvibaculales;f__RS24;g__Micropelagos;s__	PSLC7	95.07	1.09
ERR2002425__METABAT2__P.1__bin.15	MarineAerosol	Prokaryotic	ERR2002425	1022	4984729	1500	4877.4	50648	6031	4324	0.733908	0.915366	d__Bacteria;p__Planctomycetota;c__UBA1135;o__UBA1135;f__GCA-002686595;g__GCA-2862085;s__	PSLC10	87.38	3.23
ERR2002425__METABAT2__P.1__bin.17_sub	MarineAerosol	Prokaryotic	ERR2002425	1449	4207941	1502	2904	11421	3006	4263	0.517075	0.907134	d__Bacteria;p__Bacteroidota;c__Bacteroidia;o__Chitinophagales;f__Saprospiraceae;g__Phaeodactylibacter;s__Phaeodactylibacter xiamenensis	PSLC21	61.29	0.95
ERR2002425__METABAT2__P.1__bin.3	MarineAerosol	Prokaryotic	ERR2002425	86	3917085	1522	45547.5	273095	82553	3537	0.560922	0.888892	d__Bacteria;p__Proteobacteria;c__Gammaproteobacteria;o__Pseudomonadales;f__Pseudohongiellaceae;g__UBA9145;s__	PSLC3	94.51	1.56
ERR2002425__METABAT2__P.1__bin.6	MarineAerosol	Prokaryotic	ERR2002425	58	2516885	2090	43394.6	388615	92442	2501	0.577107	0.920357	d__Bacteria;p__Proteobacteria;c__Alphaproteobacteria;o__Sphingomonadales;f__Sphingomonadaceae;g__Altererythrobacter;s__Altererythrobacter sp003149575	PSLC1	97.87	0.09
ERR2002425__METABAT2__P.1__bin.7	MarineAerosol	Prokaryotic	ERR2002425	58	915636	1556	15786.8	76659	26572	965	0.35538	0.919934	d__Bacteria;p__Dependentiae;c__Babeliae;o__Babeliales;f__Vermiphilaceae;g__;s__	PSLC18	56.3	0.61
ERR2002425__METABAT2__P.1__bin.8	MarineAerosol	Prokaryotic	ERR2002425	583	3724245	1503	6388.1	42251	8911	4098	0.64056	0.900621	d__Bacteria;p__Proteobacteria;c__Alphaproteobacteria;o__Rhodobacterales;f__Rhodobacteraceae;g__Roseovarius;s__	PSLC2	93.44	1.69
ERR2002427__CONCOCT__P.1__22	MarineAerosol	Prokaryotic	ERR2002427	182	2613304	1526	14358.8	83587	23540	2360	0.374238	0.918933	d__Bacteria;p__Proteobacteria;c__Gammaproteobacteria;o__Legionellales;f__Legionellaceae;g__2-12-FULL-35-11;s__	PSLC14	94.72	1.84
ERR2002427__CONCOCT__P.1__24_sub	MarineAerosol	Prokaryotic	ERR2002427	558	3532780	1541	6331.1	41299	8248	3779	0.607478	0.912152	d__Bacteria;p__Proteobacteria;c__Alphaproteobacteria;o__Rhodospirillales;f__Casp-alpha2;g__UBA1479;s__	PSLC5	95.43	0.41
ERR2002427__CONCOCT__P.1__27	MarineAerosol	Prokaryotic	ERR2002427	286	2822625	1531	9869.3	75361	18287	2875	0.655193	0.949531	d__Bacteria;p__Proteobacteria;c__Gammaproteobacteria;o__Pseudomonadales;f__HTCC2089;g__RGAU01;s__	PSLC8	91.53	2.96
ERR2002427__CONCOCT__P.1__42_sub	MarineAerosol	Prokaryotic	ERR2002427	135	3794147	1577	28104.8	139103	45622	3801	0.642374	0.899936	d__Bacteria;p__Proteobacteria;c__Alphaproteobacteria;o__Rhodobacterales;f__Rhodobacteraceae;g__Roseovarius;s__	PSLC2	99.1	0.36
ERR2002427__CONCOCT__P.1__60	MarineAerosol	Prokaryotic	ERR2002427	211	1006375	1521	4769.5	35355	5553	988	0.473133	0.891029	d__Bacteria;p__Dependentiae;c__Babeliae;o__Babeliales;f__GCA-2401785;g__;s__	PSLC48	76.97	0
ERR2002427__CONCOCT__P.4__10	MarineAerosol	Prokaryotic	ERR2002427	1693	4088194	1501	2414.8	11563	2403	4201	0.4193	0.916315	d__Bacteria;p__Proteobacteria;c__Gammaproteobacteria;o__Enterobacterales;f__Alteromonadaceae;g__;s__	PSLC28	50.36	4.47
ERR2002427__MAXBIN2-107__P.1__bin.002	MarineAerosol	Prokaryotic	ERR2002427	31	2716306	1651	87622.8	565762	360699	2708	0.574838	0.915862	d__Bacteria;p__Proteobacteria;c__Alphaproteobacteria;o__Sphingomonadales;f__Sphingomonadaceae;g__Altererythrobacter;s__Altererythrobacter sp003149575	PSLC1	98.55	0
ERR2002427__MAXBIN2-107__P.1__bin.003	MarineAerosol	Prokaryotic	ERR2002427	45	4217128	1854	93714	812776	398715	3837	0.56007	0.889686	d__Bacteria;p__Proteobacteria;c__Gammaproteobacteria;o__Pseudomonadales;f__Pseudohongiellaceae;g__UBA9145;s__	PSLC3	94.63	1.17
ERR2002427__MAXBIN2-107__P.1__bin.005_sub	MarineAerosol	Prokaryotic	ERR2002427	51	2276413	1736	44635.5	354322	230618	2348	0.451854	0.929336	d__Bacteria;p__Proteobacteria;c__Alphaproteobacteria;o__Parvibaculales;f__RS24;g__Micropelagos;s__Micropelagos sp003535555	PSLC7	98.33	1.03
ERR2002427__MAXBIN2-107__P.1__bin.009	MarineAerosol	Prokaryotic	ERR2002427	174	3110321	1500	17875.4	210732	37684	3065	0.319888	0.938246	d__Bacteria;p__Bacteroidota;c__Bacteroidia;o__Flavobacteriales;f__Flavobacteriaceae;g__Polaribacter_A;s__	PSLC1	96.81	3.74
ERR2002427__MAXBIN2-40__P.1__bin.004_sub	MarineAerosol	Prokaryotic	ERR2002427	61	3810208	1522	62462.4	726203	312083	3521	0.468598	0.902792	d__Bacteria;p__Proteobacteria;c__Gammaproteobacteria;o__Pseudomonadales;f__Pseudohongiellaceae;g__UBA9145;s__	PSLC1	94.51	0.62
ERR2002427__METABAT2__P.1__bin.10	MarineAerosol	Prokaryotic	ERR2002427	10	923517	1876	92351.7	401249	221721	949	0.356122	0.917161	d__Bacteria;p__Dependentiae;c__Babeliae;o__Babeliales;f__Vermiphilaceae;g__;s__	PSLC18	58.13	0.41
ERR2002427__METABAT2__P.1__bin.16_sub	MarineAerosol	Prokaryotic	ERR2002427	228	2864552	1540	12563.8	111145	20964	2813	0.326411	0.937901	d__Bacteria;p__Bacteroidota;c__Bacteroidia;o__Flavobacteriales;f__Flavobacteriaceae;g__SCGC-AAA160-P02;s__	PSLC30	96.32	4.05
ERR2002427__METABAT2__P.1__bin.17	MarineAerosol	Prokaryotic	ERR2002427	1167	4954600	1501	4245.6	23493	5164	4404	0.730565	0.915808	d__Bacteria;p__Planctomycetota;c__UBA1135;o__UBA1135;f__GCA-002686595;g__GCA-2862085;s__	PSLC10	77.36	1.08
ERR2002427__METABAT2__P.1__bin.18_sub	MarineAerosol	Prokaryotic	ERR2002427	424	1740175	1503	4104.2	23287	4839	1894	0.406511	0.941135	d__Bacteria;p__Bacteroidota;c__Bacteroidia;o__Flavobacteriales;f__Flavobacteriaceae;g__MS024-2A;s__MS024-2A sp002292265	PSLC6	78.37	2.27
ERR2002427__METABAT2__P.1__bin.24_sub	MarineAerosol	Prokaryotic	ERR2002427	46	883494	1531	19206.4	71896	29227	946	0.334169	0.918903	d__Bacteria;p__Dependentiae;c__Babeliae;o__Babeliales;f__JABDEC01;g__;s__	PSLC1	52.24	0.81
ERR2002427__METABAT2__P.1__bin.26	MarineAerosol	Prokaryotic	ERR2002427	132	3722317	1562	28199.4	218485	52880	3806	0.569064	0.919964	d__Bacteria;p__Proteobacteria;c__Alphaproteobacteria;o__Rhodobacterales;f__Rhodobacteraceae;g__Cognatiyoonia;s__	PSLC12	98.99	1.06
ERR2002427__METABAT2__P.1__bin.6	MarineAerosol	Prokaryotic	ERR2002427	153	2747365	1569	17956.6	103350	29992	2679	0.437131	0.934516	d__Bacteria;p__Bacteroidota;c__Bacteroidia;o__Flavobacteriales;f__Flavobacteriaceae;g__Gilvibacter;s__	PSLC16	96.81	0.11
ERR2002428__CONCOCT__P.1__15	MarineAerosol	Prokaryotic	ERR2002428	680	1841430	1501	2708	7973	2857	2118	0.427983	0.906908	d__Bacteria;p__Proteobacteria;c__Gammaproteobacteria;o__Legionellales;f__Legionellaceae;g__Legionella_D;s__	PSLC11	66.99	1.68
ERR2002428__MAXBIN2-107__P.2__bin.002	MarineAerosol	Prokaryotic	ERR2002428	1222	3338550	1501	2732	45572	2523	4541	0.475958	0.917357	d__Bacteria;p__Proteobacteria;c__Gammaproteobacteria;o__Nitrosococcales;f__Methylophagaceae;g__Methylophaga;s__	PSLC1	50.27	5.44
ERR2002428__METABAT2__P.1__bin.4	MarineAerosol	Prokaryotic	ERR2002428	602	1995261	1505	3314.4	15949	3666	2430	0.576959	0.916232	d__Bacteria;p__Proteobacteria;c__Alphaproteobacteria;o__Sphingomonadales;f__Sphingomonadaceae;g__Altererythrobacter;s__Altererythrobacter sp003149575	PSLC1	69.4	1.52
ERR2002429__CONCOCT__P.1__10	MarineAerosol	Prokaryotic	ERR2002429	175	2332964	1572	13331.2	57884	18932	2152	0.379197	0.949531	d__Bacteria;p__Bacteroidota;c__Bacteroidia;o__NS11-12g;f__UBA955;g__;s__	PSLC22	93.99	0.55
ERR2002429__CONCOCT__P.1__24_sub	MarineAerosol	Prokaryotic	ERR2002429	227	4531424	2097	19962.2	126219	35178	4733	0.568327	0.917035	d__Bacteria;p__Proteobacteria;c__Alphaproteobacteria;o__Rhodobacterales;f__Rhodobacteraceae;g__Cognatiyoonia;s__	PSLC12	96.93	3.03
ERR2002429__CONCOCT__P.1__31	MarineAerosol	Prokaryotic	ERR2002429	333	1680277	1503	5045.9	21065	6315	1924	0.460641	0.932914	d__Bacteria;p__Proteobacteria;c__Alphaproteobacteria;o__Parvibaculales;f__RS24;g__Micropelagos;s__	PSLC7	87.67	1.25
ERR2002429__CONCOCT__P.1__35	MarineAerosol	Prokaryotic	ERR2002429	24	2658340	1518	110764	759914	322308	2612	0.574934	0.916843	d__Bacteria;p__Proteobacteria;c__Alphaproteobacteria;o__Sphingomonadales;f__Sphingomonadaceae;g__Altererythrobacter;s__Altererythrobacter sp003149575	PSLC1	98.55	0
ERR2002429__CONCOCT__P.1__52	MarineAerosol	Prokaryotic	ERR2002429	910	2770957	1501	3045	11213	3333	3042	0.422215	0.869245	d__Bacteria;p__Proteobacteria;c__Alphaproteobacteria;o__Rhizobiales;f__Hyphomicrobiaceae;g__;s__	PSLC15	72.54	8.82
ERR2002429__CONCOCT__P.1__56	MarineAerosol	Prokaryotic	ERR2002429	43	3701962	1817	86092.1	711913	213198	3400	0.469702	0.907347	d__Bacteria;p__Proteobacteria;c__Gammaproteobacteria;o__Pseudomonadales;f__Pseudohongiellaceae;g__UBA9145;s__	PSLC1	94.51	5
ERR2002429__CONCOCT__P.3__36	MarineAerosol	Prokaryotic	ERR2002429	233	2185728	1629	9380.8	71674	12879	2135	0.358134	0.939932	d__Bacteria;p__Bacteroidota;c__Bacteroidia;o__Flavobacteriales;f__Flavobacteriaceae;g__Polaribacter;s__	PSLC4	94.98	1.94
ERR2002429__MAXBIN2-107__P.1__bin.009_sub	MarineAerosol	Prokaryotic	ERR2002429	52	3149890	1508	60574.8	405672	127422	3149	0.571675	0.924332	d__Bacteria;p__Proteobacteria;c__Alphaproteobacteria;o__Rhodobacterales;f__Rhodobacteraceae;g__;s__	PSLC9	96.88	0.3
ERR2002429__MAXBIN2-40__P.1__bin.003	MarineAerosol	Prokaryotic	ERR2002429	107	3770136	1541	35234.9	183641	65044	3738	0.643546	0.89927	d__Bacteria;p__Proteobacteria;c__Alphaproteobacteria;o__Rhodobacterales;f__Rhodobacteraceae;g__Roseovarius;s__	PSLC2	99.55	2.48
ERR2002429__MAXBIN2-40__P.1__bin.005_sub	MarineAerosol	Prokaryotic	ERR2002429	60	4102271	1502	68371.2	467878	196885	3757	0.562833	0.891602	d__Bacteria;p__Proteobacteria;c__Gammaproteobacteria;o__Pseudomonadales;f__Pseudohongiellaceae;g__UBA9145;s__	PSLC3	92.41	1.17
ERR2002429__MAXBIN2-40__P.1__bin.006	MarineAerosol	Prokaryotic	ERR2002429	389	2791763	1503	7176.8	47860	10908	2896	0.317991	0.93802	d__Bacteria;p__Bacteroidota;c__Bacteroidia;o__Flavobacteriales;f__Flavobacteriaceae;g__Polaribacter_A;s__	PSLC1	87.77	4.14
ERR2002429__MAXBIN2-40__P.1__bin.010	MarineAerosol	Prokaryotic	ERR2002429	212	3767869	1580	17773	125763	33071	3688	0.609604	0.914798	d__Bacteria;p__Proteobacteria;c__Alphaproteobacteria;o__Rhodospirillales;f__Casp-alpha2;g__UBA1479;s__	PSLC5	97.26	1
ERR2002429__MAXBIN2-40__P.1__bin.016_sub	MarineAerosol	Prokaryotic	ERR2002429	718	2256528	1500	3142.8	26354	3351	2734	0.652363	0.938871	d__Bacteria;p__Proteobacteria;c__Gammaproteobacteria;o__Pseudomonadales;f__HTCC2089;g__RGAU01;s__	PSLC8	70.64	2.16
ERR2002429__METABAT2__P.1__bin.15	MarineAerosol	Prokaryotic	ERR2002429	155	2426312	1547	15653.6	90458	24208	2239	0.375905	0.921062	d__Bacteria;p__Proteobacteria;c__Gammaproteobacteria;o__Legionellales;f__Legionellaceae;g__2-12-FULL-35-11;s__	PSLC14	94.7	0.78
ERR2002429__METABAT2__P.1__bin.16_sub	MarineAerosol	Prokaryotic	ERR2002429	624	3140889	1506	5033.5	35140	6349	3443	0.596312	0.912746	d__Bacteria;p__Proteobacteria;c__Alphaproteobacteria;o__Rhodobacterales;f__Rhodobacteraceae;g__Rhodobacter_B;s__	PSLC27	87.66	2.42
ERR2002429__METABAT2__P.1__bin.8	MarineAerosol	Prokaryotic	ERR2002429	50	2074878	1596	41497.6	241578	65563	1914	0.403804	0.937923	d__Bacteria;p__Bacteroidota;c__Bacteroidia;o__Flavobacteriales;f__Flavobacteriaceae;g__MS024-2A;s__MS024-2A sp002292265	PSLC6	100	0
ERR2002429__METABAT2__P.3__bin.2	MarineAerosol	Prokaryotic	ERR2002429	328	1162074	1507	3542.9	30170	3957	1315	0.435258	0.926043	d__Bacteria;p__Proteobacteria;c__Gammaproteobacteria;o__Coxiellales;f__Coxiellaceae;g__GCA-2732805;s__	PSLC36	54.11	1.68
ERR2002430__CONCOCT__P.1__2_sub	MarineAerosol	Prokaryotic	ERR2002430	729	1954830	1501	2681.5	27133	2710	2573	0.566646	0.916065	d__Bacteria;p__Proteobacteria;c__Alphaproteobacteria;o__Sphingomonadales;f__Sphingomonadaceae;g__Altererythrobacter;s__Altererythrobacter sp003149575	PSLC1	56.18	0.85
ERR2002431__METABAT2__P.1__bin.1	MarineAerosol	Prokaryotic	ERR2002431	593	1684387	1501	2840.5	11275	3005	2175	0.575813	0.920409	d__Bacteria;p__Proteobacteria;c__Alphaproteobacteria;o__Sphingomonadales;f__Sphingomonadaceae;g__Altererythrobacter;s__Altererythrobacter sp003149575	PSLC1	64.72	0.45
ERR2002433__CONCOCT__P.1__40	MarineAerosol	Prokaryotic	ERR2002433	658	2155093	1501	3275.2	18694	3598	2636	0.578153	0.919951	d__Bacteria;p__Proteobacteria;c__Alphaproteobacteria;o__Sphingomonadales;f__Sphingomonadaceae;g__Altererythrobacter;s__Altererythrobacter sp003149575	PSLC1	74.66	3.78
ERR2002433__MAXBIN2-107__P.1__bin.002_sub	MarineAerosol	Prokaryotic	ERR2002433	1133	3424419	1500	3022.4	40991	3162	4010	0.546562	0.900457	d__Bacteria;p__Proteobacteria;c__Gammaproteobacteria;o__Pseudomonadales;f__Pseudohongiellaceae;g__UBA9145;s__	PSLC3	66.73	6.26
ERR2002434__CONCOCT__P.1__2	MarineAerosol	Prokaryotic	ERR2002434	41	4172377	5326	101765	333291	166843	3721	0.560164	0.887989	d__Bacteria;p__Proteobacteria;c__Gammaproteobacteria;o__Pseudomonadales;f__Pseudohongiellaceae;g__UBA9145;s__	PSLC3	94.63	5.43
ERR2002434__CONCOCT__P.1__35	MarineAerosol	Prokaryotic	ERR2002434	517	3247822	1508	6282.1	35484	8412	3263	0.416955	0.858584	d__Bacteria;p__Proteobacteria;c__Alphaproteobacteria;o__Rhizobiales;f__Hyphomicrobiaceae;g__;s__	PSLC15	93.56	1.61
ERR2002434__CONCOCT__P.1__69	MarineAerosol	Prokaryotic	ERR2002434	340	2286587	1513	6725.3	29910	9001	2228	0.379464	0.94581	d__Bacteria;p__Bacteroidota;c__Bacteroidia;o__NS11-12g;f__UBA955;g__;s__	PSLC22	94.99	1.42
ERR2002434__CONCOCT__P.1__73	MarineAerosol	Prokaryotic	ERR2002434	484	3886980	1521	8031	45990	10644	4098	0.450417	0.902138	d__Bacteria;p__Proteobacteria;c__Alphaproteobacteria;o__Rhizobiales;f__Rhizobiaceae;g__Lentilitoribacter;s__	PSLC47	94.2	2.01
ERR2002434__CONCOCT__P.1__8_sub	MarineAerosol	Prokaryotic	ERR2002434	536	3776665	1508	7046	33888	8742	4049	0.591743	0.910217	d__Bacteria;p__Proteobacteria;c__Alphaproteobacteria;o__Rhodobacterales;f__Rhodobacteraceae;g__Ruegeria_E;s__	PSLC25	84.16	3
ERR2002434__MAXBIN2-107__P.1__bin.003	MarineAerosol	Prokaryotic	ERR2002434	42	2994825	1828	71305.4	1149805	713582	3142	0.57205	0.919284	d__Bacteria;p__Proteobacteria;c__Alphaproteobacteria;o__Sphingomonadales;f__Sphingomonadaceae;g__Altererythrobacter;s__Altererythrobacter sp003149575	PSLC1	98.55	0.17
ERR2002434__MAXBIN2-107__P.1__bin.007_sub	MarineAerosol	Prokaryotic	ERR2002434	438	4350509	1504	9932.7	156944	18445	4873	0.565686	0.919254	d__Bacteria;p__Proteobacteria;c__Alphaproteobacteria;o__Rhodobacterales;f__Rhodobacteraceae;g__Cognatiyoonia;s__	PSLC12	93.31	2.92
ERR2002434__METABAT2__P.1__bin.4	MarineAerosol	Prokaryotic	ERR2002434	387	3653963	1501	9441.8	60978	13752	3732	0.608171	0.912543	d__Bacteria;p__Proteobacteria;c__Alphaproteobacteria;o__Rhodospirillales;f__Casp-alpha2;g__UBA1479;s__	PSLC5	95.03	0
ERR2002434__METABAT2__P.1__bin.9	MarineAerosol	Prokaryotic	ERR2002434	72	3464892	2421	48123.5	269740	85017	3410	0.645808	0.899337	d__Bacteria;p__Proteobacteria;c__Alphaproteobacteria;o__Rhodobacterales;f__Rhodobacteraceae;g__Roseovarius;s__	PSLC2	99.3	0.49
ERR2002435__CONCOCT__P.1__29_sub	MarineAerosol	Prokaryotic	ERR2002435	1086	4190566	1501	3858.7	22062	4866	4574	0.58233	0.90224	d__Bacteria;p__Proteobacteria;c__Gammaproteobacteria;o__Pseudomonadales;f__Halieaceae;g__Halioglobus;s__	PSLC39	86.96	8.63
ERR2002435__CONCOCT__P.1__43	MarineAerosol	Prokaryotic	ERR2002435	251	3346588	1553	13333	91020	21663	3232	0.415116	0.853372	d__Bacteria;p__Proteobacteria;c__Alphaproteobacteria;o__Rhizobiales;f__Hyphomicrobiaceae;g__;s__	PSLC15	96.92	0.6
ERR2002435__CONCOCT__P.2__44	MarineAerosol	Prokaryotic	ERR2002435	274	793652	1502	2896.5	25407	2953	1063	0.338309	0.927705	d__Bacteria;p__Dependentiae;c__Babeliae;o__Babeliales;f__JABDEC01;g__;s__	PSLC1	54.28	0.4
ERR2002435__MAXBIN2-107__P.1__bin.001	MarineAerosol	Prokaryotic	ERR2002435	255	6295224	1545	24687.2	154100	46236	5210	0.378242	0.876684	d__Bacteria;p__Bacteroidota;c__Bacteroidia;o__Chitinophagales;f__Saprospiraceae;g__;s__	PSLC43	99.5	1.73
ERR2002435__MAXBIN2-40__P.1__bin.011	MarineAerosol	Prokaryotic	ERR2002435	490	2099442	1503	4284.6	29388	5288	2485	0.579829	0.922064	d__Bacteria;p__Proteobacteria;c__Alphaproteobacteria;o__Sphingomonadales;f__Sphingomonadaceae;g__Altererythrobacter;s__Altererythrobacter sp003149575	PSLC1	84.88	1.75
ERR2002435__METABAT2__P.1__bin.1	MarineAerosol	Prokaryotic	ERR2002435	1169	4788594	1503	4096.3	22430	4863	4323	0.731829	0.914698	d__Bacteria;p__Planctomycetota;c__UBA1135;o__UBA1135;f__GCA-002686595;g__;s__	PSLC10	72.67	2.25
ERR2002435__METABAT2__P.1__bin.2	MarineAerosol	Prokaryotic	ERR2002435	330	7147107	1529	21657.9	121835	35315	5645	0.515381	0.900066	d__Bacteria;p__Bacteroidota;c__Bacteroidia;o__Chitinophagales;f__Saprospiraceae;g__Phaeodactylibacter;s__Phaeodactylibacter xiamenensis	PSLC21	99.75	3.03
ERR2002436__MAXBIN2-107__P.1__bin.001_sub	MarineAerosol	Prokaryotic	ERR2002436	1088	3519537	1500	3234.9	44344	3414	4393	0.493989	0.881847	d__Bacteria;p__Proteobacteria;c__Gammaproteobacteria;o__Enterobacterales;f__Enterobacteriaceae;g__Escherichia;s__	PSLC1	66.12	3.45
ERR2002436__METABAT2__P.1__bin.3	MarineAerosol	Prokaryotic	ERR2002436	581	2274848	1508	3915.4	16615	4471	2712	0.576392	0.919836	d__Bacteria;p__Proteobacteria;c__Alphaproteobacteria;o__Sphingomonadales;f__Sphingomonadaceae;g__Altererythrobacter;s__Altererythrobacter sp003149575	PSLC1	83.94	2.1
ERR2002439__MAXBIN2-107__P.1__bin.002	MarineAerosol	Prokaryotic	ERR2002439	1090	2636952	1501	2419.2	28205	2356	3665	0.537529	0.920561	d__Bacteria;p__Proteobacteria;c__Alphaproteobacteria;o__Sphingomonadales;f__Sphingomonadaceae;g__Altererythrobacter;s__	PSLC1	58.14	5.91
ERR2002440__CONCOCT__P.1__21	MarineAerosol	Prokaryotic	ERR2002440	325	2627039	1603	8083.2	42769	10557	2907	0.573581	0.917919	d__Bacteria;p__Proteobacteria;c__Alphaproteobacteria;o__Sphingomonadales;f__Sphingomonadaceae;g__Altererythrobacter;s__Altererythrobacter sp003149575	PSLC1	92.29	0.79
ERR2002440__METABAT2__P.1__bin.2	MarineAerosol	Prokaryotic	ERR2002440	701	2365264	1505	3374.1	11906	3735	2658	0.424865	0.906862	d__Bacteria;p__Proteobacteria;c__Gammaproteobacteria;o__Legionellales;f__Legionellaceae;g__Legionella_D;s__	PSLC11	74.45	2.65
ERR2002443__CONCOCT__P.1__1	MarineAerosol	Prokaryotic	ERR2002443	118	3968698	1548	33633	208358	49823	3626	0.561008	0.890858	d__Bacteria;p__Proteobacteria;c__Gammaproteobacteria;o__Pseudomonadales;f__Pseudohongiellaceae;g__UBA9145;s__	PSLC3	93.52	2.61
ERR2002443__METABAT2__P.1__bin.2	MarineAerosol	Prokaryotic	ERR2002443	45	2538265	1672	56405.9	241739	99620	2512	0.577353	0.921399	d__Bacteria;p__Proteobacteria;c__Alphaproteobacteria;o__Sphingomonadales;f__Sphingomonadaceae;g__Altererythrobacter;s__Altererythrobacter sp003149575	PSLC1	98.72	0
ERR2002443__METABAT2__P.1__bin.3	MarineAerosol	Prokaryotic	ERR2002443	337	3803424	1506	11286.1	73071	16780	3984	0.642019	0.899865	d__Bacteria;p__Proteobacteria;c__Alphaproteobacteria;o__Rhodobacterales;f__Rhodobacteraceae;g__Roseovarius;s__	PSLC2	97.69	0.58
ERR2002444__CONCOCT__P.1__15	MarineAerosol	Prokaryotic	ERR2002444	447	2066101	1502	4622.1	18516	5693	2128	0.358695	0.94198	d__Bacteria;p__Bacteroidota;c__Bacteroidia;o__Flavobacteriales;f__Flavobacteriaceae;g__Polaribacter;s__	PSLC4	89.78	2.07
ERR2002446__CONCOCT__P.1__32	MarineAerosol	Prokaryotic	ERR2002446	581	4070730	1587	7006.4	39844	9353	4130	0.510317	0.886982	d__Bacteria;p__Proteobacteria;c__Gammaproteobacteria;o__Enterobacterales;f__Enterobacteriaceae;g__Escherichia;s__Escherichia flexneri	PSLC1	93.37	0.63
ERR2002446__METABAT2__P.1__bin.1	MarineAerosol	Prokaryotic	ERR2002446	762	3175433	1502	4167.2	24211	5127	3667	0.640839	0.901521	d__Bacteria;p__Proteobacteria;c__Alphaproteobacteria;o__Rhodobacterales;f__Rhodobacteraceae;g__Roseovarius;s__	PSLC2	83.49	2.3
ERR2002446__METABAT2__P.1__bin.3	MarineAerosol	Prokaryotic	ERR2002446	258	2660397	1529	10311.6	79278	15886	2803	0.576592	0.917909	d__Bacteria;p__Proteobacteria;c__Alphaproteobacteria;o__Sphingomonadales;f__Sphingomonadaceae;g__Altererythrobacter;s__Altererythrobacter sp003149575	PSLC1	96.65	1.24
PRJEB20421-MULTISAMPLE__CONCOCT__P.1__25	MarineAerosol	Prokaryotic	PRJEB20421-MULTISAMPLE	219	1106150	1526	5050.9	22243	5630	1125	0.4598	0.924493	d__Bacteria;p__Proteobacteria;c__Alphaproteobacteria;o__UBA7879;f__;g__;s__	PSLC26	78.72	2.64
PRJEB20421-MULTISAMPLE__CONCOCT__P.1__3	MarineAerosol	Prokaryotic	PRJEB20421-MULTISAMPLE	679	1580082	1501	2327.1	7702	2325	1938	0.465132	0.922059	d__Bacteria;p__Proteobacteria;c__Gammaproteobacteria;o__Pseudomonadales;f__Pseudohongiellaceae;g__UBA5109;s__	PSLC34	53.11	4.91
PRJEB20421-MULTISAMPLE__METABAT2__P.1__bin.221	MarineAerosol	Prokaryotic	PRJEB20421-MULTISAMPLE	838	3441878	1509	4107.3	30867	4793	3969	0.593165	0.922706	d__Bacteria;p__Proteobacteria;c__Alphaproteobacteria;o__Rhodobacterales;f__Rhodobacteraceae;g__Marivita;s__Marivita cryptomonadis	PSLC29	77.52	2.26
SRR17458614__METABAT2__E.1__bin.2	Plastisphere	Eukaryotic	SRR17458614	1104	19400926	1549	17573.3	187734	29603	11475	0.467649	0.672641	c__Bacillariophyceae;o__Naviculales;f__Phaeodactylaceae;g__Phaeodactylum;s__Phaeodactylum tricornutum [CCAP 1055/1]	ESLC1	97	1
SRR17458615__METABAT2__E.1__bin.2	Plastisphere	Eukaryotic	SRR17458615	1012	19278085	1501	19049.5	144254	33620	11434	0.467733	0.673376	c__Bacillariophyceae;o__Naviculales;f__Phaeodactylaceae;g__Phaeodactylum;s__Phaeodactylum tricornutum [CCAP 1055/1]	ESLC1	98	1
SRR17458630__METABAT2__E.1__bin.3	Plastisphere	Eukaryotic	SRR17458630	6934	27809111	1502	4010.5	26670	4636	19827	0.559525	0.677309	c__Pelagophyceae;o__Sarcinochrysidales;f__Sarcinochrysidaceae;g__Chrysoreinhardia;s__Chrysoreinhardia sp [CCMP3193]	ESLC2	74	1
SRR17458638__METABAT2__E.1__bin.2	Plastisphere	Eukaryotic	SRR17458638	7930	23193847	1500	2924.8	12789	3083	15008	0.489887	0.596901	c__Bacillariophyceae;o__Thalassiophysales;f__Catenulaceae;g__Amphora;s__	ESLC3	54	3
SRR17458638__METABAT2__E.1__bin.3	Plastisphere	Eukaryotic	SRR17458638	8545	49185333	1500	5756	49787	7110	21006	0.467187	0.478963	c__Bacillariophyceae;o__Bacillariales;f__Bacillariaceae;g__;s__	ESLC4	97	1
SRR17458603__VIRFINDER__Virus.1	Plastisphere	Viral	SRR17458603	1	5421	5421	5421	5421	5421	2	0.499539	0.857222	Retrovirales	VSLC45	100	0
SRR17458603__VIRFINDER__Virus.2	Plastisphere	Viral	SRR17458603	1	5368	5368	5368	5368	5368	3	0.49199	0.823212	Retrovirales	VSLC6	97.51	0
SRR17458606__VIRFINDER__Virus.1	Plastisphere	Viral	SRR17458606	1	80357	80357	80357	80357	80357	89	0.469555	0.942519	Caudovirales	VSLC13	100	0
SRR17458606__VIRFINDER__Virus.2	Plastisphere	Viral	SRR17458606	1	51767	51767	51767	51767	51767	56	0.444994	0.907644		VSLC1	100	0
SRR17458607__VIRFINDER__Virus.1	Plastisphere	Viral	SRR17458607	1	11332	11332	11332	11332	11332	5	0.397812	0.911225		VSLC15	100	0
SRR17458607__VIRFINDER__Virus.2	Plastisphere	Viral	SRR17458607	1	8002	8002	8002	8002	8002	14	0.30005	0.734441		VSLC68	100	0
SRR17458607__VIRFINDER__Virus.3	Plastisphere	Viral	SRR17458607	1	4901	4901	4901	4901	4901	2	0.437054	0.875332		VSLC12	100	0
SRR17458607__VIRFINDER__Virus.4	Plastisphere	Viral	SRR17458607	1	4169	4169	4169	4169	4169	3	0.337675	0.32166		VSLC21	100	0
SRR17458608__VIRFINDER__Virus.1	Plastisphere	Viral	SRR17458608	1	9436	9436	9436	9436	9436	7	0.460788	0.913417		VSLC78	100	0
SRR17458608__VIRFINDER__Virus.2	Plastisphere	Viral	SRR17458608	1	5431	5431	5431	5431	5431	2	0.491438	0.799853	Retrovirales	VSLC6	98.77	0
SRR17458608__VIRFINDER__Virus.3	Plastisphere	Viral	SRR17458608	1	5342	5342	5342	5342	5342	2	0.298577	0.869899		VSLC72	100	0
SRR17458608__VIRFINDER__Virus.4	Plastisphere	Viral	SRR17458608	1	5258	5258	5258	5258	5258	2	0.401483	0.744009	Retrovirales	VSLC59	100	0
SRR17458608__VIRFINDER__Virus.5	Plastisphere	Viral	SRR17458608	1	5104	5104	5104	5104	5104	2	0.480408	0.825235	Retrovirales	VSLC44	100	0
SRR17458608__VIRFINDER__Virus.6	Plastisphere	Viral	SRR17458608	1	4984	4984	4984	4984	4984	2	0.431782	0.908909		VSLC40	100	0
SRR17458608__VIRFINDER__Virus.7	Plastisphere	Viral	SRR17458608	1	4749	4749	4749	4749	4749	2	0.389977	0.92609		VSLC69	100	0
SRR17458608__VIRFINDER__Virus.8	Plastisphere	Viral	SRR17458608	1	4651	4651	4651	4651	4651	2	0.44012	0.893356		VSLC41	99.94	0
SRR17458608__VIRFINDER__Virus.9	Plastisphere	Viral	SRR17458608	1	4220	4220	4220	4220	4220	2	0.355687	0.818957		VSLC29	92.13	0
SRR17458609__VIRFINDER__Virus.1	Plastisphere	Viral	SRR17458609	1	5435	5435	5435	5435	5435	5	0.457222	0.985281		VSLC47	100	0
SRR17458609__VIRFINDER__Virus.2	Plastisphere	Viral	SRR17458609	1	5206	5206	5206	5206	5206	1	0.429312	0.780254		VSLC60	100	0
SRR17458609__VIRFINDER__Virus.3	Plastisphere	Viral	SRR17458609	1	4847	4847	4847	4847	4847	5	0.418816	0.952548		VSLC55	100	0
SRR17458609__VIRFINDER__Virus.4	Plastisphere	Viral	SRR17458609	1	4807	4807	4807	4807	4807	2	0.43395	0.872478		VSLC12	100	0
SRR17458609__VIRFINDER__Virus.5	Plastisphere	Viral	SRR17458609	1	4744	4744	4744	4744	4744	1	0.414418	0.846121	Retrovirales	VSLC77	97.75	0
SRR17458609__VIRFINDER__Virus.6	Plastisphere	Viral	SRR17458609	1	4495	4495	4495	4495	4495	2	0.435818	0.862291	Retrovirales	VSLC34	98.13	0
SRR17458610__VIRFINDER__Virus.1	Plastisphere	Viral	SRR17458610	1	36987	36987	36987	36987	36987	64	0.496093	0.921973	Caudovirales	VSLC24	100	0
SRR17458610__VIRFINDER__Virus.2	Plastisphere	Viral	SRR17458610	1	6842	6842	6842	6842	6842	10	0.419906	0.81862	Inoviridae	VSLC10	100	0
SRR17458611__VIRFINDER__Virus.1	Plastisphere	Viral	SRR17458611	1	38308	38308	38308	38308	38308	52	0.454996	0.935679	Viruses; Caudovirales; Siphoviridae; unclassified Siphoviridae	VSLC19	100	0
SRR17458611__VIRFINDER__Virus.2	Plastisphere	Viral	SRR17458611	1	1971	1971	1971	1971	1971	2	0.42415	0.273973		VSLC80	100	0
SRR17458613__VIRFINDER__Virus.1	Plastisphere	Viral	SRR17458613	1	5300	5300	5300	5300	5300	2	0.33434	0.926604	Retrovirales	VSLC70	92.4	0
SRR17458613__VIRFINDER__Virus.2	Plastisphere	Viral	SRR17458613	1	4500	4500	4500	4500	4500	4	0.335682	0.752	Retrovirales	VSLC25	91.54	0
SRR17458614__VIRFINDER__Virus.10	Plastisphere	Viral	SRR17458614	1	4796	4796	4796	4796	4796	1	0.415972	0.758757	Retrovirales	VSLC14	94.05	0
SRR17458614__VIRFINDER__Virus.11	Plastisphere	Viral	SRR17458614	1	4742	4742	4742	4742	4742	1	0.438633	0.884437	Retrovirales	VSLC8	100	0
SRR17458614__VIRFINDER__Virus.1	Plastisphere	Viral	SRR17458614	1	9518	9518	9518	9518	9518	4	0.429817	0.891679		VSLC32	100	0
SRR17458614__VIRFINDER__Virus.2	Plastisphere	Viral	SRR17458614	1	6278	6278	6278	6278	6278	2	0.406499	0.709621	Retrovirales	VSLC3	100	0
SRR17458614__VIRFINDER__Virus.3	Plastisphere	Viral	SRR17458614	1	5698	5698	5698	5698	5698	1	0.40014	0.747104	Retrovirales	VSLC2	100	0
SRR17458614__VIRFINDER__Virus.4	Plastisphere	Viral	SRR17458614	1	5208	5208	5208	5208	5208	1	0.411098	0.824885	Retrovirales	VSLC5	100	0
SRR17458614__VIRFINDER__Virus.5	Plastisphere	Viral	SRR17458614	1	5130	5130	5130	5130	5130	1	0.405848	0.833918	Retrovirales	VSLC4	100	0
SRR17458614__VIRFINDER__Virus.6	Plastisphere	Viral	SRR17458614	1	5119	5119	5119	5119	5119	1	0.412385	0.886697	Retrovirales	VSLC11	100	0
SRR17458614__VIRFINDER__Virus.7	Plastisphere	Viral	SRR17458614	1	5076	5076	5076	5076	5076	1	0.388889	0.871749	Retrovirales	VSLC7	100	0
SRR17458614__VIRFINDER__Virus.8	Plastisphere	Viral	SRR17458614	1	4977	4977	4977	4977	4977	1	0.405666	0.878843	Retrovirales	VSLC9	100	0
SRR17458614__VIRFINDER__Virus.9	Plastisphere	Viral	SRR17458614	1	4872	4872	4872	4872	4872	3	0.417282	0.932882	Retrovirales	VSLC17	96.02	0
SRR17458615__VIRFINDER__Virus.10	Plastisphere	Viral	SRR17458615	1	4755	4755	4755	4755	4755	3	0.417035	0.930599	Retrovirales	VSLC17	100	0
SRR17458615__VIRFINDER__Virus.1	Plastisphere	Viral	SRR17458615	1	6208	6208	6208	6208	6208	2	0.401418	0.770296	Retrovirales	VSLC11	100	0
SRR17458615__VIRFINDER__Virus.2	Plastisphere	Viral	SRR17458615	1	5779	5779	5779	5779	5779	2	0.397301	0.655131	Retrovirales	VSLC79	100	0
SRR17458615__VIRFINDER__Virus.3	Plastisphere	Viral	SRR17458615	1	5304	5304	5304	5304	5304	2	0.407428	0.881787	Retrovirales	VSLC3	100	0
SRR17458615__VIRFINDER__Virus.4	Plastisphere	Viral	SRR17458615	1	5065	5065	5065	5065	5065	1	0.409082	0.842843	Retrovirales	VSLC2	100	0
SRR17458615__VIRFINDER__Virus.5	Plastisphere	Viral	SRR17458615	1	5024	5024	5024	5024	5024	1	0.406847	0.851513	Retrovirales	VSLC4	100	0
SRR17458615__VIRFINDER__Virus.6	Plastisphere	Viral	SRR17458615	1	5009	5009	5009	5009	5009	1	0.406668	0.873228	Retrovirales	VSLC9	100	0
SRR17458615__VIRFINDER__Virus.7	Plastisphere	Viral	SRR17458615	1	4954	4954	4954	4954	4954	2	0.444086	0.930763	Retrovirales	VSLC8	100	0
SRR17458615__VIRFINDER__Virus.8	Plastisphere	Viral	SRR17458615	1	4853	4853	4853	4853	4853	1	0.417268	0.885844	Retrovirales	VSLC5	97.53	0
SRR17458615__VIRFINDER__Virus.9	Plastisphere	Viral	SRR17458615	1	4835	4835	4835	4835	4835	1	0.388418	0.879835	Retrovirales	VSLC7	100	0
SRR17458616__VIRFINDER__Virus.1	Plastisphere	Viral	SRR17458616	1	51710	51710	51710	51710	51710	56	0.445214	0.908644		VSLC1	100	0
SRR17458617__VIRFINDER__Virus.1	Plastisphere	Viral	SRR17458617	1	51708	51708	51708	51708	51708	56	0.445192	0.90868		VSLC1	100	0
SRR17458618__VIRFINDER__Virus.10	Plastisphere	Viral	SRR17458618	1	1806	1806	1806	1806	1806	4	0.441307	0.591362	Viruses; unclassified viruses; unclassified DNA viruses; unclassified ssDNA viruses; CRESS viruses	VSLC81	100	0
SRR17458618__VIRFINDER__Virus.1	Plastisphere	Viral	SRR17458618	1	6133	6133	6133	6133	6133	2	0.406163	0.885863	Retrovirales	VSLC9	100	0
SRR17458618__VIRFINDER__Virus.2	Plastisphere	Viral	SRR17458618	1	5556	5556	5556	5556	5556	2	0.425306	0.805076	Retrovirales	VSLC30	100	0
SRR17458618__VIRFINDER__Virus.3	Plastisphere	Viral	SRR17458618	1	5350	5350	5350	5350	5350	1	0.414286	0.802991	Retrovirales	VSLC5	100	0
SRR17458618__VIRFINDER__Virus.4	Plastisphere	Viral	SRR17458618	1	4954	4954	4954	4954	4954	2	0.41199	0.91199	Retrovirales	VSLC3	100	0
SRR17458618__VIRFINDER__Virus.5	Plastisphere	Viral	SRR17458618	1	4842	4842	4842	4842	4842	1	0.416563	0.766419	Retrovirales	VSLC14	94.62	0
SRR17458618__VIRFINDER__Virus.6	Plastisphere	Viral	SRR17458618	1	4811	4811	4811	4811	4811	2	0.430472	0.785699	Retrovirales	VSLC8	100	0
SRR17458618__VIRFINDER__Virus.7	Plastisphere	Viral	SRR17458618	1	4775	4775	4775	4775	4775	1	0.410262	0.891518	Retrovirales	VSLC2	99.11	0
SRR17458618__VIRFINDER__Virus.8	Plastisphere	Viral	SRR17458618	1	4693	4693	4693	4693	4693	1	0.415299	0.91157	Retrovirales	VSLC4	100	0
SRR17458618__VIRFINDER__Virus.9	Plastisphere	Viral	SRR17458618	1	4290	4290	4290	4290	4290	1	0.423077	0.964336	Retrovirales	VSLC11	92.18	0
SRR17458619__VIRFINDER__Virus.1	Plastisphere	Viral	SRR17458619	1	46326	46326	46326	46326	46326	50	0.464577	0.939062		VSLC1	100	0
SRR17458620__VIRFINDER__Virus.1	Plastisphere	Viral	SRR17458620	1	51710	51710	51710	51710	51710	56	0.445214	0.908644		VSLC1	100	0
SRR17458621__VIRFINDER__Virus.1	Plastisphere	Viral	SRR17458621	1	51708	51708	51708	51708	51708	56	0.445192	0.90868		VSLC1	100	0
SRR17458622__VIRFINDER__Virus.1	Plastisphere	Viral	SRR17458622	1	51708	51708	51708	51708	51708	56	0.445192	0.90868		VSLC1	100	0
SRR17458623__VIRFINDER__Virus.1	Plastisphere	Viral	SRR17458623	1	5968	5968	5968	5968	5968	3	0.502849	0.852547	Retrovirales	VSLC22	100	0
SRR17458624__VIRFINDER__Virus.1	Plastisphere	Viral	SRR17458624	1	37652	37652	37652	37652	37652	62	0.44412	0.950467	Caudovirales	VSLC39	100	0
SRR17458624__VIRFINDER__Virus.2	Plastisphere	Viral	SRR17458624	1	5270	5270	5270	5270	5270	2	0.381784	0.833397	Retrovirales	VSLC75	95.88	0
SRR17458625__VIRFINDER__Virus.1	Plastisphere	Viral	SRR17458625	1	10436	10436	10436	10436	10436	2	0.473361	0.928229	Retrovirales	VSLC49	100	0
SRR17458626__VIRFINDER__Virus.1	Plastisphere	Viral	SRR17458626	1	51708	51708	51708	51708	51708	56	0.445192	0.90868		VSLC1	100	0
SRR17458628__VIRFINDER__Virus.10	Plastisphere	Viral	SRR17458628	1	5148	5148	5148	5148	5148	1	0.456488	0.907925		VSLC27	90.77	0
SRR17458628__VIRFINDER__Virus.11	Plastisphere	Viral	SRR17458628	1	5003	5003	5003	5003	5003	4	0.409554	0.887468		VSLC63	100	0
SRR17458628__VIRFINDER__Virus.12	Plastisphere	Viral	SRR17458628	1	4895	4895	4895	4895	4895	3	0.413075	0.954239	Retrovirales	VSLC3	100	0
SRR17458628__VIRFINDER__Virus.13	Plastisphere	Viral	SRR17458628	1	4847	4847	4847	4847	4847	1	0.499278	0.88694	Retrovirales	VSLC53	100	0
SRR17458628__VIRFINDER__Virus.14	Plastisphere	Viral	SRR17458628	1	4800	4800	4800	4800	4800	1	0.389375	0.921875	Retrovirales	VSLC7	100	0
SRR17458628__VIRFINDER__Virus.15	Plastisphere	Viral	SRR17458628	1	4785	4785	4785	4785	4785	1	0.410031	0.889655	Retrovirales	VSLC2	99.32	0
SRR17458628__VIRFINDER__Virus.16	Plastisphere	Viral	SRR17458628	1	4773	4773	4773	4773	4773	2	0.4207	0.886864	Retrovirales	VSLC5	93.24	0
SRR17458628__VIRFINDER__Virus.17	Plastisphere	Viral	SRR17458628	1	4590	4590	4590	4590	4590	1	0.450109	0.908497	Retrovirales	VSLC67	100	0
SRR17458628__VIRFINDER__Virus.18	Plastisphere	Viral	SRR17458628	1	4454	4454	4454	4454	4454	3	0.463853	0.999551		VSLC35	100	0
SRR17458628__VIRFINDER__Virus.19	Plastisphere	Viral	SRR17458628	1	4196	4196	4196	4196	4196	2	0.476168	0.919447		VSLC48	92.43	0
SRR17458628__VIRFINDER__Virus.1	Plastisphere	Viral	SRR17458628	1	8119	8119	8119	8119	8119	4	0.504742	0.848011		VSLC50	100	0
SRR17458628__VIRFINDER__Virus.2	Plastisphere	Viral	SRR17458628	1	7034	7034	7034	7034	7034	4	0.412568	0.893517	Retrovirales	VSLC4	100	0
SRR17458628__VIRFINDER__Virus.3	Plastisphere	Viral	SRR17458628	1	6078	6078	6078	6078	6078	3	0.559395	0.976802	Retrovirales	VSLC64	94.19	0
SRR17458628__VIRFINDER__Virus.4	Plastisphere	Viral	SRR17458628	1	6045	6045	6045	6045	6045	4	0.371216	0.695285		VSLC54	100	0
SRR17458628__VIRFINDER__Virus.5	Plastisphere	Viral	SRR17458628	1	5960	5960	5960	5960	5960	2	0.520307	0.83406	Retrovirales	VSLC38	100	0
SRR17458628__VIRFINDER__Virus.6	Plastisphere	Viral	SRR17458628	1	5702	5702	5702	5702	5702	2	0.401107	0.87443		VSLC58	100	0
SRR17458628__VIRFINDER__Virus.7	Plastisphere	Viral	SRR17458628	1	5330	5330	5330	5330	5330	3	0.349331	0.884803	Retrovirales	VSLC57	99.05	0
SRR17458628__VIRFINDER__Virus.8	Plastisphere	Viral	SRR17458628	1	5252	5252	5252	5252	5252	3	0.426885	0.88195	Retrovirales	VSLC28	91.14	0
SRR17458628__VIRFINDER__Virus.9	Plastisphere	Viral	SRR17458628	1	5186	5186	5186	5186	5186	2	0.384304	0.896066		VSLC18	100	0
SRR17458629__VIRFINDER__Virus.1	Plastisphere	Viral	SRR17458629	1	6816	6816	6816	6816	6816	11	0.419601	0.841109	Inoviridae	VSLC10	100	0
SRR17458630__VIRFINDER__Virus.1	Plastisphere	Viral	SRR17458630	1	6461	6461	6461	6461	6461	3	0.443275	0.799567		VSLC62	96.47	0
SRR17458631__VIRFINDER__Virus.1	Plastisphere	Viral	SRR17458631	1	33480	33480	33480	33480	33480	57	0.402449	0.929301		VSLC76	95.67	0
SRR17458631__VIRFINDER__Virus.2	Plastisphere	Viral	SRR17458631	1	6796	6796	6796	6796	6796	10	0.419659	0.810918	Inoviridae	VSLC10	100	0
SRR17458633__VIRFINDER__Virus.1	Plastisphere	Viral	SRR17458633	1	58712	58712	58712	58712	58712	77	0.361018	0.95219	Caudovirales	VSLC37	100	0
SRR17458634__VIRFINDER__Virus.1	Plastisphere	Viral	SRR17458634	1	6059	6059	6059	6059	6059	3	0.481268	0.954613	Retrovirales	VSLC71	98.66	0
SRR17458634__VIRFINDER__Virus.2	Plastisphere	Viral	SRR17458634	1	5664	5664	5664	5664	5664	3	0.476518	0.951271	Retrovirales	VSLC26	92.71	0
SRR17458635__VIRFINDER__Virus.1	Plastisphere	Viral	SRR17458635	1	51708	51708	51708	51708	51708	56	0.445192	0.90868		VSLC1	100	0
SRR17458636__VIRFINDER__Virus.1	Plastisphere	Viral	SRR17458636	1	80460	80460	80460	80460	80460	89	0.469625	0.943251	Caudovirales	VSLC13	98.82	0
SRR17458637__VIRFINDER__Virus.1	Plastisphere	Viral	SRR17458637	1	5398	5398	5398	5398	5398	2	0.459615	0.860319	Retrovirales	VSLC52	97.42	0
SRR17458638__VIRFINDER__Virus.1	Plastisphere	Viral	SRR17458638	1	42768	42768	42768	42768	42768	70	0.437173	0.956299		VSLC51	100	0
SRR17458638__VIRFINDER__Virus.2	Plastisphere	Viral	SRR17458638	1	6310	6310	6310	6310	6310	3	0.484628	0.944216	Retrovirales	VSLC46	100	0
SRR17458640__VIRFINDER__Virus.1	Plastisphere	Viral	SRR17458640	1	9097	9097	9097	9097	9097	4	0.455974	0.556997	Retrovirales	VSLC42	100	0
SRR17458640__VIRFINDER__Virus.2	Plastisphere	Viral	SRR17458640	1	6806	6806	6806	6806	6806	2	0.492213	0.719806		VSLC31	100	0
SRR17458640__VIRFINDER__Virus.3	Plastisphere	Viral	SRR17458640	1	4984	4984	4984	4984	4984	1	0.478933	0.819823	Retrovirales	VSLC23	100	0
SRR17458640__VIRFINDER__Virus.4	Plastisphere	Viral	SRR17458640	1	4921	4921	4921	4921	4921	2	0.445551	0.816298	Retrovirales	VSLC74	99.62	0
SRR17458640__VIRFINDER__Virus.5	Plastisphere	Viral	SRR17458640	1	4744	4744	4744	4744	4744	1	0.497049	0.828415	Retrovirales	VSLC61	100	0
SRR17458640__VIRFINDER__Virus.6	Plastisphere	Viral	SRR17458640	1	4639	4639	4639	4639	4639	1	0.477689	0.88726	Retrovirales	VSLC56	100	0
SRR17458640__VIRFINDER__Virus.7	Plastisphere	Viral	SRR17458640	1	4533	4533	4533	4533	4533	1	0.506067	0.872932	Retrovirales	VSLC20	100	0
SRR17458641__VIRFINDER__Virus.1	Plastisphere	Viral	SRR17458641	1	7404	7404	7404	7404	7404	2	0.467315	0.914506	Retrovirales	VSLC43	98.91	0
SRR17458641__VIRFINDER__Virus.2	Plastisphere	Viral	SRR17458641	1	4260	4260	4260	4260	4260	1	0.411972	0.864789	Retrovirales	VSLC65	90.77	0
SRR17458642__VIRFINDER__Virus.1	Plastisphere	Viral	SRR17458642	1	5433	5433	5433	5433	5433	3	0.494938	0.879625	Retrovirales	VSLC16	98.44	0
SRR17458642__VIRFINDER__Virus.2	Plastisphere	Viral	SRR17458642	1	5187	5187	5187	5187	5187	1	0.459418	0.834586	Retrovirales	VSLC33	100	0
SRR17458642__VIRFINDER__Virus.3	Plastisphere	Viral	SRR17458642	1	4958	4958	4958	4958	4958	2	0.366478	0.800524	Retrovirales	VSLC36	97.06	0
SRR17458642__VIRFINDER__Virus.4	Plastisphere	Viral	SRR17458642	1	4565	4565	4565	4565	4565	3	0.410077	0.908872	Retrovirales	VSLC66	100	0
SRR17458643__VIRFINDER__Virus.1	Plastisphere	Viral	SRR17458643	1	5287	5287	5287	5287	5287	3	0.495744	0.876111	Retrovirales	VSLC16	95.92	0
SRR17458644__VIRFINDER__Virus.1	Plastisphere	Viral	SRR17458644	1	11265	11265	11265	11265	11265	5	0.398225	0.910786		VSLC15	100	0
SRR17458644__VIRFINDER__Virus.2	Plastisphere	Viral	SRR17458644	1	5347	5347	5347	5347	5347	2	0.492987	0.812418	Retrovirales	VSLC6	100	0
SRR17458644__VIRFINDER__Virus.3	Plastisphere	Viral	SRR17458644	1	5236	5236	5236	5236	5236	1	0.357334	0.712185	Retrovirales	VSLC73	100	0
PRJNA777294-MULTISAMPLE__CONCOCT__P.4__89_sub	Plastisphere	Prokaryotic	PRJNA777294-MULTISAMPLE	852	2004318	1501	2352.5	8006	2320	2518	0.59904	0.882585	d__Bacteria;p__Proteobacteria;c__Alphaproteobacteria;o__Rhizobiales;f__Hyphomicrobiaceae;g__;s__	PSLC81	53.1	5.17
PRJNA777294-MULTISAMPLE__CONCOCT__P.5__197	Plastisphere	Prokaryotic	PRJNA777294-MULTISAMPLE	374	1905563	1514	5095.1	27113	6329	2079	0.603459	0.910112	d__Bacteria;p__Proteobacteria;c__Alphaproteobacteria;o__Sphingomonadales;f__Sphingomonadaceae;g__Erythrobacter;s__	PSLC21	65.81	2.48
PRJNA777294-MULTISAMPLE__METABAT2__P.1__bin.114	Plastisphere	Prokaryotic	PRJNA777294-MULTISAMPLE	709	2985539	1502	4210.9	19630	4883	3504	0.597604	0.922673	d__Bacteria;p__Proteobacteria;c__Alphaproteobacteria;o__Rhodobacterales;f__Rhodobacteraceae;g__Aestuariivita;s__	PSLC26	73.99	2.28
PRJNA777294-MULTISAMPLE__METABAT2__P.1__bin.138	Plastisphere	Prokaryotic	PRJNA777294-MULTISAMPLE	501	2235304	1507	4461.7	15639	5270	2673	0.515623	0.928048	d__Bacteria;p__Proteobacteria;c__Alphaproteobacteria;o__Rhodobacterales;f__Rhodobacteraceae;g__Amylibacter;s__	PSLC146	81.68	3.93
PRJNA777294-MULTISAMPLE__METABAT2__P.1__bin.156	Plastisphere	Prokaryotic	PRJNA777294-MULTISAMPLE	550	2125076	1508	3863.8	26899	4570	2312	0.591684	0.89707	d__Bacteria;p__Proteobacteria;c__Alphaproteobacteria;o__Caulobacterales;f__Parvularculaceae;g__MED-G105;s__	PSLC6	63.07	1.46
PRJNA777294-MULTISAMPLE__METABAT2__P.1__bin.174	Plastisphere	Prokaryotic	PRJNA777294-MULTISAMPLE	528	1891257	1503	3581.9	18403	4004	2196	0.607032	0.906164	d__Bacteria;p__Proteobacteria;c__Alphaproteobacteria;o__Caulobacterales;f__Hyphomonadaceae;g__;s__	PSLC7	56.87	0.41
PRJNA777294-MULTISAMPLE__METABAT2__P.1__bin.181	Plastisphere	Prokaryotic	PRJNA777294-MULTISAMPLE	372	3209510	1505	8627.7	49344	12358	3359	0.58795	0.923918	d__Bacteria;p__Proteobacteria;c__Alphaproteobacteria;o__Caulobacterales;f__Hyphomonadaceae;g__UBA5336;s__	PSLC61	92.51	3.12
PRJNA777294-MULTISAMPLE__METABAT2__P.1__bin.216	Plastisphere	Prokaryotic	PRJNA777294-MULTISAMPLE	254	925762	1516	3644.7	20235	3844	1073	0.285093	0.909723	d__Bacteria;p__Proteobacteria;c__Gammaproteobacteria;o__Francisellales;f__Francisellaceae;g__;s__	PSLC85	72.19	1.15
PRJNA777294-MULTISAMPLE__METABAT2__P.1__bin.22	Plastisphere	Prokaryotic	PRJNA777294-MULTISAMPLE	1038	4036903	1505	3889.1	20994	4540	4652	0.601691	0.908051	d__Bacteria;p__Proteobacteria;c__Alphaproteobacteria;o__Rhodobacterales;f__Rhodobacteraceae;g__;s__	PSLC66	73.78	8.24
PRJNA777294-MULTISAMPLE__METABAT2__P.1__bin.249	Plastisphere	Prokaryotic	PRJNA777294-MULTISAMPLE	262	3309801	1506	12632.8	99054	23365	3407	0.560134	0.926703	d__Bacteria;p__Proteobacteria;c__Alphaproteobacteria;o__Caulobacterales;f__Hyphomonadaceae;g__Henriciella;s__	PSLC38	88.91	5.21
PRJNA777294-MULTISAMPLE__METABAT2__P.1__bin.284	Plastisphere	Prokaryotic	PRJNA777294-MULTISAMPLE	1043	3077820	1500	2950.9	11141	3205	3692	0.618705	0.921556	d__Bacteria;p__Proteobacteria;c__Alphaproteobacteria;o__UBA8366;f__GCA-2696645;g__;s__	PSLC148	63.07	2.83
PRJNA777294-MULTISAMPLE__METABAT2__P.1__bin.359	Plastisphere	Prokaryotic	PRJNA777294-MULTISAMPLE	431	2961972	1503	6872.3	55232	13182	2994	0.568273	0.904728	d__Bacteria;p__Proteobacteria;c__Alphaproteobacteria;o__Sphingomonadales;f__Sphingomonadaceae;g__Erythrobacter;s__	PSLC59	91.81	3.48
PRJNA777294-MULTISAMPLE__METABAT2__P.1__bin.37_sub	Plastisphere	Prokaryotic	PRJNA777294-MULTISAMPLE	708	2514737	1500	3551.9	21063	4048	2994	0.614351	0.91925	d__Bacteria;p__Proteobacteria;c__Alphaproteobacteria;o__Caulobacterales;f__Hyphomonadaceae;g__UBA5336;s__	PSLC91	74.89	3.41
PRJNA777294-MULTISAMPLE__METABAT2__P.1__bin.385	Plastisphere	Prokaryotic	PRJNA777294-MULTISAMPLE	733	3240692	1501	4421.1	30862	5232	3593	0.568798	0.920613	d__Bacteria;p__Proteobacteria;c__Alphaproteobacteria;o__Sphingomonadales;f__Sphingomonadaceae;g__Erythrobacter;s__	PSLC43	89.16	7.42
PRJNA777294-MULTISAMPLE__METABAT2__P.1__bin.39	Plastisphere	Prokaryotic	PRJNA777294-MULTISAMPLE	771	2814069	1500	3649.9	18594	4164	3422	0.575223	0.919862	d__Bacteria;p__Proteobacteria;c__Alphaproteobacteria;o__Rhodobacterales;f__Rhodobacteraceae;g__Ruegeria;s__	PSLC128	73.07	2.18
PRJNA777294-MULTISAMPLE__METABAT2__P.1__bin.94	Plastisphere	Prokaryotic	PRJNA777294-MULTISAMPLE	862	3424071	1502	3972.2	24806	4814	4117	0.595995	0.921882	d__Bacteria;p__Proteobacteria;c__Alphaproteobacteria;o__Rhodobacterales;f__Rhodobacteraceae;g__Aestuariivita;s__	PSLC26	81.95	7.28
PRJNA777294-MULTISAMPLE__METABAT2__P.2__bin.262	Plastisphere	Prokaryotic	PRJNA777294-MULTISAMPLE	311	3211131	1500	10325.2	103692	21602	3252	0.553616	0.904482	d__Bacteria;p__Proteobacteria;c__Alphaproteobacteria;o__Caulobacterales;f__Hyphomonadaceae;g__Henriciella;s__	PSLC67	92.42	2.69
PRJNA777294-MULTISAMPLE__METABAT2__P.3__bin.187	Plastisphere	Prokaryotic	PRJNA777294-MULTISAMPLE	582	2028613	1500	3485.6	16003	3991	2456	0.560364	0.928185	d__Bacteria;p__Proteobacteria;c__Alphaproteobacteria;o__Caulobacterales;f__Hyphomonadaceae;g__Henriciella;s__	PSLC98	62.45	4.4
PRJNA777294-MULTISAMPLE__METABAT2__P.3__bin.263	Plastisphere	Prokaryotic	PRJNA777294-MULTISAMPLE	487	3683071	1514	7562.8	53387	10162	4058	0.607014	0.914832	d__Bacteria;p__Proteobacteria;c__Alphaproteobacteria;o__Rhodobacterales;f__Rhodobacteraceae;g__Tateyamaria;s__	PSLC114	84.49	5.13
PRJNA777294-MULTISAMPLE__METABAT2__P.3__bin.5_sub	Plastisphere	Prokaryotic	PRJNA777294-MULTISAMPLE	641	2811310	1500	4385.8	15754	5367	3295	0.540745	0.918993	d__Bacteria;p__Proteobacteria;c__Alphaproteobacteria;o__Caulobacterales;f__Hyphomonadaceae;g__Henriciella;s__	PSLC95	73.46	9.55
PRJNA777294-MULTISAMPLE__METABAT2__P.4__bin.13	Plastisphere	Prokaryotic	PRJNA777294-MULTISAMPLE	783	2124599	1500	2713.4	13152	2826	2566	0.634897	0.875568	d__Bacteria;p__Proteobacteria;c__Alphaproteobacteria;o__Rhodobacterales;f__Rhodobacteraceae;g__Neomegalonema;s__	PSLC88	52.43	1.2
PRJNA777294-MULTISAMPLE__METABAT2__P.4__bin.193	Plastisphere	Prokaryotic	PRJNA777294-MULTISAMPLE	897	2224750	1503	2480.2	9295	2456	2851	0.535392	0.928442	d__Bacteria;p__Proteobacteria;c__Alphaproteobacteria;o__Rhizobiales;f__Rhizobiaceae;g__Ahrensia;s__	PSLC9	58.37	7.78
PRJNA777294-MULTISAMPLE__METABAT2__P.4__bin.32	Plastisphere	Prokaryotic	PRJNA777294-MULTISAMPLE	844	2082803	1500	2467.8	13208	2463	2690	0.628876	0.925971	d__Bacteria;p__Proteobacteria;c__Alphaproteobacteria;o__Rhodobacterales;f__Rhodobacteraceae;g__;s__	PSLC153	54.31	8.28
PRJNA777294-MULTISAMPLE__METABAT2__P.4__bin.354	Plastisphere	Prokaryotic	PRJNA777294-MULTISAMPLE	1097	3224194	1500	2939.1	12044	3123	3954	0.637847	0.912303	d__Bacteria;p__Proteobacteria;c__Alphaproteobacteria;o__Rhodobacterales;f__Rhodobacteraceae;g__RR4-56;s__	PSLC32	56.74	2.74
PRJNA777294-MULTISAMPLE__METABAT2__P.6__bin.332	Plastisphere	Prokaryotic	PRJNA777294-MULTISAMPLE	975	2848140	1506	2921.2	12868	3082	3265	0.563535	0.858309	d__Bacteria;p__Cyanobacteria;c__Cyanobacteriia;o__Phormidesmiales;f__Phormidesmiaceae;g__;s__	PSLC14	58.85	1.54
SRR17458603__CONCOCT__P.1__18	Plastisphere	Prokaryotic	SRR17458603	118	2620291	1698	22205.9	135825	44050	2427	0.354195	0.932993	d__Bacteria;p__Bacteroidota;c__Bacteroidia;o__Flavobacteriales;f__Flavobacteriaceae;g__Nonlabens;s__Nonlabens tegetincola	PSLC72	98.8	0.31
SRR17458603__CONCOCT__P.1__37	Plastisphere	Prokaryotic	SRR17458603	395	3324489	1505	8416.4	69554	11741	3392	0.601174	0.922455	d__Bacteria;p__Proteobacteria;c__Gammaproteobacteria;o__Woeseiales;f__Woeseiaceae;g__UBA1844;s__	PSLC33	85.08	2.37
SRR17458603__CONCOCT__P.1__43	Plastisphere	Prokaryotic	SRR17458603	159	4041251	1532	25416.7	128508	42702	3635	0.407127	0.895431	d__Bacteria;p__Proteobacteria;c__Gammaproteobacteria;o__Enterobacterales;f__Alteromonadaceae;g__Pseudoalteromonas;s__	PSLC30	99.06	0.45
SRR17458603__CONCOCT__P.4__25	Plastisphere	Prokaryotic	SRR17458603	659	1993908	1505	3025.7	10872	3181	2457	0.545813	0.926646	d__Bacteria;p__Proteobacteria;c__Alphaproteobacteria;o__Caulobacterales;f__Hyphomonadaceae;g__Henriciella;s__	PSLC126	70.05	2.69
SRR17458603__MAXBIN2-107__P.1__bin.001	Plastisphere	Prokaryotic	SRR17458603	695	3226211	1501	4642	30927	5948	3779	0.650287	0.90127	d__Bacteria;p__Proteobacteria;c__Alphaproteobacteria;o__Rhodobacterales;f__Rhodobacteraceae;g__Tateyamaria;s__	PSLC149	81.32	1.47
SRR17458603__MAXBIN2-107__P.1__bin.006_sub	Plastisphere	Prokaryotic	SRR17458603	346	3065335	1501	8859.3	78831	16007	3013	0.37504	0.910586	d__Bacteria;p__Bacteroidota;c__Bacteroidia;o__Flavobacteriales;f__Flavobacteriaceae;g__Dokdonia;s__	PSLC134	92.09	3.71
SRR17458603__MAXBIN2-40__P.1__bin.012_sub	Plastisphere	Prokaryotic	SRR17458603	768	2129023	1500	2772.2	14521	2888	2733	0.629401	0.919881	d__Bacteria;p__Proteobacteria;c__Alphaproteobacteria;o__Rhodobacterales;f__Rhodobacteraceae;g__Roseovarius;s__	PSLC71	54.77	6.76
SRR17458603__METABAT2__P.1__bin.2_sub	Plastisphere	Prokaryotic	SRR17458603	693	3560691	1501	5138.1	89198	6956	4015	0.640894	0.911463	d__Bacteria;p__Proteobacteria;c__Alphaproteobacteria;o__Rhodobacterales;f__Rhodobacteraceae;g__Aliishimia;s__	PSLC77	84.34	1.65
SRR17458604__CONCOCT__P.1__11_sub	Plastisphere	Prokaryotic	SRR17458604	160	1281735	1543	8010.8	54353	14880	1523	0.314177	0.918136	d__Bacteria;p__Cyanobacteria;c__Cyanobacteriia;o__PCC-6307;f__Cyanobiaceae;g__Prochlorococcus_A;s__Prochlorococcus_A sp001989455	PSLC10	84.89	1.22
SRR17458604__MAXBIN2-107__P.1__bin.004	Plastisphere	Prokaryotic	SRR17458604	124	919463	1512	7415	47982	16242	1066	0.326413	0.967289	d__Bacteria;p__Actinobacteriota;c__Acidimicrobiia;o__Actinomarinales;f__Actinomarinaceae;g__Actinomarina;s__Actinomarina sp003213625	PSLC11	56.84	8.12
SRR17458604__METABAT2__P.2__bin.3	Plastisphere	Prokaryotic	SRR17458604	232	1599909	1511	6896.2	32677	9598	2015	0.626958	0.935384	d__Bacteria;p__Cyanobacteria;c__Cyanobacteriia;o__PCC-6307;f__Cyanobiaceae;g__Synechococcus_E;s__Synechococcus_E sp002724845	PSLC27	86.78	1.31
SRR17458605__CONCOCT__P.2__15	Plastisphere	Prokaryotic	SRR17458605	647	2047488	1504	3164.6	10474	3409	2168	0.521633	0.827929	d__Bacteria;p__Proteobacteria;c__Alphaproteobacteria;o__Rhizobiales;f__Hyphomicrobiaceae;g__GCA-2689605;s__	PSLC12	68.5	3.27
SRR17458605__MAXBIN2-107__P.1__bin.008_sub	Plastisphere	Prokaryotic	SRR17458605	1216	5254324	1502	4321	27839	5771	5290	0.504307	0.85077	d__Bacteria;p__Cyanobacteria;c__Cyanobacteriia;o__Phormidesmiales;f__Phormidesmiaceae;g__PCC-7375;s__	PSLC136	90.22	7.17
SRR17458605__MAXBIN2-107__P.1__bin.013	Plastisphere	Prokaryotic	SRR17458605	2287	5658220	1500	2474.1	13968	2503	5818	0.454368	0.863678	d__Bacteria;p__Bacteroidota;c__Bacteroidia;o__J057;f__J057;g__;s__	PSLC103	58.94	7.86
SRR17458605__MAXBIN2-40__P.1__bin.004_sub	Plastisphere	Prokaryotic	SRR17458605	1230	5769952	1500	4691	37373	6255	5635	0.524789	0.860891	d__Bacteria;p__Cyanobacteria;c__Cyanobacteriia;o__Phormidesmiales;f__Phormidesmiaceae;g__Phormidesmis;s__	PSLC139	90.29	7.11
SRR17458605__MAXBIN2-40__P.1__bin.016_sub	Plastisphere	Prokaryotic	SRR17458605	899	2766819	1501	3077.7	14028	3391	3090	0.577935	0.943213	d__Bacteria;p__Proteobacteria;c__Gammaproteobacteria;o__Woeseiales;f__Woeseiaceae;g__;s__	PSLC94	66.95	7.92
SRR17458605__METABAT2__P.1__bin.11	Plastisphere	Prokaryotic	SRR17458605	302	3922016	1543	12986.8	148238	20016	4143	0.592475	0.913642	d__Bacteria;p__Proteobacteria;c__Alphaproteobacteria;o__Rhodobacterales;f__Rhodobacteraceae;g__JABSSA01;s__	PSLC24	94.21	0.55
SRR17458605__METABAT2__P.1__bin.16	Plastisphere	Prokaryotic	SRR17458605	278	1506912	1513	5420.5	51040	7088	1635	0.5171	0.927685	d__Bacteria;p__Proteobacteria;c__Gammaproteobacteria;o__Chromatiales;f__Sedimenticolaceae;g__;s__	PSLC4	79.06	1.2
SRR17458605__METABAT2__P.1__bin.17_sub	Plastisphere	Prokaryotic	SRR17458605	1288	5004092	1500	3885.2	22720	4609	5310	0.428177	0.835826	d__Bacteria;p__Cyanobacteria;c__Cyanobacteriia;o__Cyanobacteriales;f__Xenococcaceae;g__Pleurocapsa;s__	PSLC110	81.38	3.68
SRR17458605__METABAT2__P.1__bin.5	Plastisphere	Prokaryotic	SRR17458605	573	2058539	1510	3592.6	20787	4120	2511	0.592065	0.910881	d__Bacteria;p__Proteobacteria;c__Alphaproteobacteria;o__Caulobacterales;f__Parvularculaceae;g__Parvularcula;s__	PSLC18	62.34	2.69
SRR17458606__CONCOCT__P.1__28_sub	Plastisphere	Prokaryotic	SRR17458606	133	4933429	2842	37093.5	270702	97709	4421	0.483821	0.902068	d__Bacteria;p__Proteobacteria;c__Gammaproteobacteria;o__Enterobacterales;f__Alteromonadaceae;g__Marisediminitalea;s__Marisediminitalea aggregata	PSLC1	99.32	0.55
SRR17458606__MAXBIN2-107__P.1__bin.001	Plastisphere	Prokaryotic	SRR17458606	482	4031876	1502	8364.9	66006	15149	3626	0.450253	0.890099	d__Bacteria;p__Proteobacteria;c__Gammaproteobacteria;o__Enterobacterales;f__Alteromonadaceae;g__Alteromonas;s__Alteromonas macleodii	PSLC2	91.89	0.13
SRR17458607__CONCOCT__P.1__25	Plastisphere	Prokaryotic	SRR17458607	1592	4080518	1501	2563.1	14798	2604	3689	0.35192	0.690214	d__Bacteria;p__Cyanobacteria;c__Cyanobacteriia;o__Cyanobacteriales;f__Microcoleaceae;g__Trichodesmium;s__	PSLC125	59.02	1.2
SRR17458609__CONCOCT__P.1__11_sub	Plastisphere	Prokaryotic	SRR17458609	230	4346047	2154	18895.9	120445	32650	4382	0.594268	0.914815	d__Bacteria;p__Proteobacteria;c__Alphaproteobacteria;o__Rhodobacterales;f__Rhodobacteraceae;g__Aliishimia;s__	PSLC117	95.97	0.49
SRR17458609__CONCOCT__P.1__22_sub	Plastisphere	Prokaryotic	SRR17458609	339	3201879	1533	9445.1	43218	12840	3501	0.575194	0.92194	d__Bacteria;p__Proteobacteria;c__Alphaproteobacteria;o__Rhodobacterales;f__Rhodobacteraceae;g__Yoonia;s__	PSLC54	90.88	2.36
SRR17458609__CONCOCT__P.1__44	Plastisphere	Prokaryotic	SRR17458609	393	3434090	1802	8738.1	53608	11034	3675	0.580781	0.929366	d__Bacteria;p__Proteobacteria;c__Alphaproteobacteria;o__Rhodobacterales;f__Rhodobacteraceae;g__JACOMT01;s__	PSLC25	87.6	0.81
SRR17458609__CONCOCT__P.1__8	Plastisphere	Prokaryotic	SRR17458609	124	2475008	1609	19959.7	105794	30518	2554	0.525206	0.927117	d__Bacteria;p__Proteobacteria;c__Alphaproteobacteria;o__Rhodobacterales;f__Rhodobacteraceae;g__Thalassobacter;s__	PSLC53	94.71	0.3
SRR17458609__MAXBIN2-107__P.1__bin.005_sub	Plastisphere	Prokaryotic	SRR17458609	597	2215202	1502	3710.6	34974	4420	2695	0.533879	0.91853	d__Bacteria;p__Proteobacteria;c__Alphaproteobacteria;o__Rhodobacterales;f__Rhodobacteraceae;g__Amylibacter;s__	PSLC87	57.81	2.46
SRR17458609__MAXBIN2-40__P.1__bin.007_sub	Plastisphere	Prokaryotic	SRR17458609	198	3142571	1502	15871.6	101473	25944	3229	0.533313	0.925643	d__Bacteria;p__Proteobacteria;c__Alphaproteobacteria;o__Rhizobiales;f__Rhizobiaceae;g__Ahrensia;s__	PSLC9	97.38	1.93
SRR17458609__MAXBIN2-40__P.1__bin.018_sub	Plastisphere	Prokaryotic	SRR17458609	551	1765420	1500	3204	11370	3606	2063	0.395278	0.914318	d__Bacteria;p__Proteobacteria;c__Alphaproteobacteria;o__Micavibrionales;f__Micavibrionaceae;g__RZZS01;s__	PSLC101	66.26	3.07
SRR17458609__METABAT2__P.1__bin.11	Plastisphere	Prokaryotic	SRR17458609	209	2330997	1550	11153.1	79926	19191	2371	0.43996	0.888062	d__Bacteria;p__Proteobacteria;c__Alphaproteobacteria;o__Micavibrionales;f__Micavibrionaceae;g__JAACQG01;s__	PSLC45	94.44	1.34
SRR17458609__METABAT2__P.1__bin.18	Plastisphere	Prokaryotic	SRR17458609	200	3057113	1510	15285.6	94111	29934	3125	0.577574	0.917919	d__Bacteria;p__Proteobacteria;c__Alphaproteobacteria;o__Caulobacterales;f__Parvularculaceae;g__Parvularcula;s__	PSLC118	93.79	0.06
SRR17458609__METABAT2__P.1__bin.25	Plastisphere	Prokaryotic	SRR17458609	305	2909055	1592	9537.9	49855	14431	2689	0.522808	0.827585	d__Bacteria;p__Proteobacteria;c__Alphaproteobacteria;o__Rhizobiales;f__Hyphomicrobiaceae;g__GCA-2689605;s__	PSLC12	97	0.94
SRR17458609__METABAT2__P.1__bin.2	Plastisphere	Prokaryotic	SRR17458609	312	1951732	1512	6255.6	51974	8445	2180	0.376676	0.934339	d__Bacteria;p__Cyanobacteria;c__Vampirovibrionia;o__Caenarcaniphilales;f__LMEP-6097;g__;s__	PSLC151	89.49	3.37
SRR17458609__METABAT2__P.3__bin.14	Plastisphere	Prokaryotic	SRR17458609	690	3478110	1502	5040.7	23361	6340	4021	0.588437	0.919235	d__Bacteria;p__Proteobacteria;c__Alphaproteobacteria;o__Rhodobacterales;f__Rhodobacteraceae;g__JABSSC01;s__	PSLC35	91.77	8.78
SRR17458610__MAXBIN2-107__P.1__bin.001	Plastisphere	Prokaryotic	SRR17458610	543	4372893	1502	8053.2	47647	12046	4218	0.487592	0.906406	d__Bacteria;p__Proteobacteria;c__Gammaproteobacteria;o__Enterobacterales;f__Alteromonadaceae;g__Marisediminitalea;s__Marisediminitalea aggregata	PSLC1	97.36	1.04
SRR17458610__MAXBIN2-107__P.1__bin.004	Plastisphere	Prokaryotic	SRR17458610	1422	4030617	1501	2834.5	29722	2903	4838	0.358623	0.888163	d__Bacteria;p__Bdellovibrionota;c__Bacteriovoracia;o__Bacteriovoracales;f__Bacteriovoracaceae;g__DB6-IX;s__	PSLC13	58.92	7.27
SRR17458610__METABAT2__P.2__bin.7	Plastisphere	Prokaryotic	SRR17458610	248	2631648	1560	10611.5	60371	17009	2572	0.520324	0.922778	d__Bacteria;p__Proteobacteria;c__Gammaproteobacteria;o__Pseudomonadales;f__Saccharospirillaceae;g__Oleibacter;s__Oleibacter sp006212115	PSLC1	82.4	1.41
SRR17458611__CONCOCT__P.1__50	Plastisphere	Prokaryotic	SRR17458611	611	3843212	1503	6290	39403	7979	4143	0.347513	0.907746	d__Bacteria;p__Bdellovibrionota;c__Bacteriovoracia;o__Bacteriovoracales;f__Bacteriovoracaceae;g__DB6-IX;s__	PSLC13	85.84	1.47
SRR17458611__MAXBIN2-107__P.1__bin.001	Plastisphere	Prokaryotic	SRR17458611	592	4322725	1505	7301.9	46708	11363	4172	0.488179	0.907226	d__Bacteria;p__Proteobacteria;c__Gammaproteobacteria;o__Enterobacterales;f__Alteromonadaceae;g__Marisediminitalea;s__Marisediminitalea aggregata	PSLC1	95.27	3.55
SRR17458611__MAXBIN2-107__P.1__bin.002	Plastisphere	Prokaryotic	SRR17458611	642	4416909	1503	6879.9	76650	12479	4221	0.503456	0.916041	d__Bacteria;p__Proteobacteria;c__Gammaproteobacteria;o__Pseudomonadales;f__Saccharospirillaceae;g__Oleibacter;s__Oleibacter sp006212115	PSLC1	87.71	5.04
SRR17458611__MAXBIN2-107__P.1__bin.003_sub	Plastisphere	Prokaryotic	SRR17458611	465	5770655	1505	12410	161909	29207	5470	0.440928	0.8982	d__Bacteria;p__Proteobacteria;c__Gammaproteobacteria;o__Enterobacterales;f__Alteromonadaceae;g__Alteromonas;s__	PSLC15	96.64	6.42
SRR17458612__CONCOCT__P.1__17	Plastisphere	Prokaryotic	SRR17458612	481	1834140	1503	3813.2	24971	4337	2094	0.398435	0.849882	d__Bacteria;p__Proteobacteria;c__Gammaproteobacteria;o__Coxiellales;f__Coxiellaceae;g__CACHNP01;s__	PSLC55	84.15	1.74
SRR17458612__CONCOCT__P.1__4	Plastisphere	Prokaryotic	SRR17458612	974	2704136	1501	2776.3	20696	2930	3155	0.595821	0.875022	d__Bacteria;p__Proteobacteria;c__Alphaproteobacteria;o__Rhizobiales;f__Hyphomicrobiaceae;g__;s__	PSLC141	64.74	2.95
SRR17458612__CONCOCT__P.1__7	Plastisphere	Prokaryotic	SRR17458612	70	1899132	1517	27130.5	161970	43454	1819	0.513309	0.920644	d__Bacteria;p__Proteobacteria;c__Gammaproteobacteria;o__Chromatiales;f__Sedimenticolaceae;g__VMDJ01;s__	PSLC4	86.14	0.5
SRR17458612__CONCOCT__P.1__9	Plastisphere	Prokaryotic	SRR17458612	26	947942	1945	36459.3	189949	53540	888	0.286499	0.89595	d__Bacteria;p__Bacteroidota;c__Bacteroidia;o__Cytophagales;f__Amoebophilaceae;g__;s__	PSLC86	84.59	0.18
SRR17458612__MAXBIN2-107__P.2__bin.005_sub	Plastisphere	Prokaryotic	SRR17458612	439	1321497	1500	3010.2	36708	3072	1506	0.340163	0.816862	d__Bacteria;p__Proteobacteria;c__Alphaproteobacteria;o__Rickettsiales;f__Rickettsiaceae;g__GCA-2402195;s__	PSLC37	58.34	7.46
SRR17458613__CONCOCT__P.1__29	Plastisphere	Prokaryotic	SRR17458613	778	3483226	1503	4477.2	21912	5323	3697	0.579012	0.917903	d__Bacteria;p__Verrucomicrobiota;c__Verrucomicrobiae;o__Methylacidiphilales;f__;g__;s__	PSLC97	85.71	2.06
SRR17458613__CONCOCT__P.1__34	Plastisphere	Prokaryotic	SRR17458613	771	2508005	1503	3252.9	18540	3597	2988	0.519921	0.905511	d__Bacteria;p__Proteobacteria;c__Alphaproteobacteria;o__Caulobacterales;f__Hyphomonadaceae;g__;s__	PSLC147	73.03	1.3
SRR17458613__CONCOCT__P.1__9	Plastisphere	Prokaryotic	SRR17458613	1101	3431942	1501	3117.1	15288	3417	4166	0.586895	0.916983	d__Bacteria;p__Proteobacteria;c__Alphaproteobacteria;o__UBA8366;f__GCA-2696645;g__;s__	PSLC60	65.55	0.81
SRR17458614__CONCOCT__P.1__37	Plastisphere	Prokaryotic	SRR17458614	760	2135871	1504	2810.4	10027	2851	2648	0.297805	0.933538	d__Bacteria;p__Bacteroidota;c__Bacteroidia;o__Flavobacteriales;f__Flavobacteriaceae;g__;s__	PSLC16	63.16	4.38
SRR17458614__METABAT2__P.1__bin.1	Plastisphere	Prokaryotic	SRR17458614	227	2286004	1526	10070.5	59061	14147	2381	0.579124	0.92832	d__Bacteria;p__Proteobacteria;c__Alphaproteobacteria;o__Sphingomonadales;f__Sphingomonadaceae;g__Altererythrobacter;s__Altererythrobacter sp003149575	PSLC19	94.84	0.42
SRR17458615__CONCOCT__P.1__42	Plastisphere	Prokaryotic	SRR17458615	664	2021600	1502	3044.6	23215	3251	2474	0.295258	0.932912	d__Bacteria;p__Bacteroidota;c__Bacteroidia;o__Flavobacteriales;f__Flavobacteriaceae;g__QXCW01;s__	PSLC16	74.89	2.08
SRR17458615__MAXBIN2-40__P.1__bin.003	Plastisphere	Prokaryotic	SRR17458615	247	2388273	1505	9669.1	70089	13961	2501	0.579567	0.928689	d__Bacteria;p__Proteobacteria;c__Alphaproteobacteria;o__Sphingomonadales;f__Sphingomonadaceae;g__Altererythrobacter;s__Altererythrobacter sp003149575	PSLC19	95.2	3.27
SRR17458615__MAXBIN2-40__P.2__bin.009_sub	Plastisphere	Prokaryotic	SRR17458615	1594	3879134	1501	2433.6	11533	2441	3970	0.529325	0.837696	d__Bacteria;p__Planctomycetota;c__Planctomycetes;o__Planctomycetales;f__Planctomycetaceae;g__;s__	PSLC28	53.46	2.99
SRR17458616__CONCOCT__P.1__4	Plastisphere	Prokaryotic	SRR17458616	41	4370880	1577	106607	689619	265067	4045	0.573061	0.914659	d__Bacteria;p__Proteobacteria;c__Gammaproteobacteria;o__Pseudomonadales;f__Oleiphilaceae;g__Marinobacter;s__Marinobacter flavimaris	PSLC3	100	0.52
SRR17458616__MAXBIN2-107__P.1__bin.001	Plastisphere	Prokaryotic	SRR17458616	448	4173794	1501	9316.5	53762	15450	3726	0.449533	0.89052	d__Bacteria;p__Proteobacteria;c__Gammaproteobacteria;o__Enterobacterales;f__Alteromonadaceae;g__Alteromonas;s__Alteromonas macleodii	PSLC2	95.16	0.17
SRR17458617__CONCOCT__P.1__28	Plastisphere	Prokaryotic	SRR17458617	39	4342675	2582	111351	689619	224969	4025	0.573403	0.915514	d__Bacteria;p__Proteobacteria;c__Gammaproteobacteria;o__Pseudomonadales;f__Oleiphilaceae;g__Marinobacter;s__Marinobacter flavimaris	PSLC3	100	0.52
SRR17458617__MAXBIN2-107__P.1__bin.001	Plastisphere	Prokaryotic	SRR17458617	563	4004550	1500	7112.9	68091	12163	3613	0.45016	0.89304	d__Bacteria;p__Proteobacteria;c__Gammaproteobacteria;o__Enterobacterales;f__Alteromonadaceae;g__Alteromonas;s__Alteromonas macleodii	PSLC2	91.23	1.49
SRR17458618__CONCOCT__P.1__14	Plastisphere	Prokaryotic	SRR17458618	833	4740396	1505	5690.8	60383	7407	4946	0.597519	0.88029	d__Bacteria;p__Proteobacteria;c__Gammaproteobacteria;o__Burkholderiales;f__Burkholderiaceae;g__Robbsia;s__	PSLC44	80.97	0.83
SRR17458618__CONCOCT__P.1__8	Plastisphere	Prokaryotic	SRR17458618	1731	6259162	1502	3615.9	30808	4076	5634	0.526553	0.836129	d__Bacteria;p__Planctomycetota;c__Planctomycetes;o__Planctomycetales;f__Planctomycetaceae;g__Fuerstia;s__	PSLC28	78.72	1.53
SRR17458618__METABAT2__P.1__bin.12	Plastisphere	Prokaryotic	SRR17458618	623	1772271	1500	2844.7	11958	3007	2277	0.325696	0.89638	d__Bacteria;p__Bacteroidota;c__Bacteroidia;o__Flavobacteriales;f__Flavobacteriaceae;g__Flavobacterium;s__	PSLC143	66.44	2.33
SRR17458618__METABAT2__P.1__bin.3	Plastisphere	Prokaryotic	SRR17458618	534	4873564	1539	9126.5	57818	12709	4769	0.505879	0.865439	d__Bacteria;p__Proteobacteria;c__Gammaproteobacteria;o__Enterobacterales;f__Enterobacteriaceae;g__Rouxiella;s__	PSLC135	98.43	1.76
SRR17458618__METABAT2__P.1__bin.6	Plastisphere	Prokaryotic	SRR17458618	226	3405225	1513	15067.4	99841	26242	3105	0.322326	0.919733	d__Bacteria;p__Bacteroidota;c__Bacteroidia;o__Flavobacteriales;f__UBA10066;g__;s__	PSLC80	98.66	1.34
SRR17458619__CONCOCT__P.1__25	Plastisphere	Prokaryotic	SRR17458619	36	4349830	1577	120829	689619	290071	4027	0.573383	0.915036	d__Bacteria;p__Proteobacteria;c__Gammaproteobacteria;o__Pseudomonadales;f__Oleiphilaceae;g__Marinobacter;s__Marinobacter flavimaris	PSLC3	100	0.52
SRR17458619__MAXBIN2-107__P.1__bin.001	Plastisphere	Prokaryotic	SRR17458619	565	3781726	1501	6693.3	57346	10947	3423	0.449786	0.890941	d__Bacteria;p__Proteobacteria;c__Gammaproteobacteria;o__Enterobacterales;f__Alteromonadaceae;g__Alteromonas;s__Alteromonas macleodii	PSLC2	83.98	1.46
SRR17458620__CONCOCT__P.1__33	Plastisphere	Prokaryotic	SRR17458620	41	4340786	1577	105873	689619	210091	4022	0.573518	0.915608	d__Bacteria;p__Proteobacteria;c__Gammaproteobacteria;o__Pseudomonadales;f__Oleiphilaceae;g__Marinobacter;s__Marinobacter flavimaris	PSLC3	100	0.52
SRR17458620__MAXBIN2-107__P.1__bin.001	Plastisphere	Prokaryotic	SRR17458620	514	4075042	1500	7928.1	78443	14355	3642	0.450099	0.890802	d__Bacteria;p__Proteobacteria;c__Gammaproteobacteria;o__Enterobacterales;f__Alteromonadaceae;g__Alteromonas;s__Alteromonas macleodii	PSLC2	92.47	2.14
SRR17458621__CONCOCT__P.1__19	Plastisphere	Prokaryotic	SRR17458621	38	4346762	1577	114388	689619	264947	4025	0.57341	0.915454	d__Bacteria;p__Proteobacteria;c__Gammaproteobacteria;o__Pseudomonadales;f__Oleiphilaceae;g__Marinobacter;s__Marinobacter flavimaris	PSLC3	100	0.52
SRR17458621__MAXBIN2-107__P.1__bin.001	Plastisphere	Prokaryotic	SRR17458621	551	3989867	1519	7241.1	61010	12652	3598	0.4493	0.890039	d__Bacteria;p__Proteobacteria;c__Gammaproteobacteria;o__Enterobacterales;f__Alteromonadaceae;g__Alteromonas;s__Alteromonas macleodii	PSLC2	90.48	1.13
SRR17458622__CONCOCT__P.1__8	Plastisphere	Prokaryotic	SRR17458622	462	4165532	1509	9016.3	43882	12755	4211	0.573706	0.915801	d__Bacteria;p__Proteobacteria;c__Gammaproteobacteria;o__Pseudomonadales;f__Oleiphilaceae;g__Marinobacter;s__Marinobacter flavimaris	PSLC3	95.1	1.6
SRR17458622__MAXBIN2-107__P.1__bin.001	Plastisphere	Prokaryotic	SRR17458622	551	4036715	1519	7326.2	69789	12242	3647	0.449835	0.889222	d__Bacteria;p__Proteobacteria;c__Gammaproteobacteria;o__Enterobacterales;f__Alteromonadaceae;g__Alteromonas;s__Alteromonas macleodii	PSLC2	90.89	2.96
SRR17458623__CONCOCT__P.1__41_sub	Plastisphere	Prokaryotic	SRR17458623	1041	2753641	1501	2645.2	9849	2697	3597	0.620838	0.914752	d__Bacteria;p__Proteobacteria;c__Alphaproteobacteria;o__Rhodobacterales;f__Rhodobacteraceae;g__Tateyamaria;s__	PSLC52	57.77	5.67
SRR17458623__MAXBIN2-107__P.1__bin.002	Plastisphere	Prokaryotic	SRR17458623	76	1684493	1662	22164.4	91762	34616	1635	0.535532	0.906518	d__Bacteria;p__Proteobacteria;c__Gammaproteobacteria;o__Chromatiales;f__Sedimenticolaceae;g__VMDJ01;s__	PSLC39	85.5	1.05
SRR17458623__METABAT2__P.1__bin.10	Plastisphere	Prokaryotic	SRR17458623	278	935392	1501	3364.7	14963	3605	1135	0.503811	0.928456	d__Bacteria;p__Proteobacteria;c__Alphaproteobacteria;o__JABSOH01;f__JABSOH01;g__JABSOH01;s__	PSLC133	57.8	0.1
SRR17458623__METABAT2__P.1__bin.18_sub	Plastisphere	Prokaryotic	SRR17458623	523	3552681	1504	6792.9	67692	8913	3641	0.575466	0.907162	d__Bacteria;p__Proteobacteria;c__Alphaproteobacteria;o__Rhizobiales;f__Hyphomicrobiaceae;g__;s__	PSLC17	90.13	6.14
SRR17458623__METABAT2__P.1__bin.1	Plastisphere	Prokaryotic	SRR17458623	51	1255588	1828	24619.4	119966	33936	1210	0.241389	0.899743	d__Bacteria;p__Patescibacteria;c__Gracilibacteria;o__BD1-5;f__UBA6164;g__UBA6489;s__	PSLC64	97.67	0
SRR17458623__METABAT2__P.1__bin.3	Plastisphere	Prokaryotic	SRR17458623	269	1274855	1552	4739.2	30409	5433	1426	0.521081	0.927621	d__Bacteria;p__Proteobacteria;c__Gammaproteobacteria;o__Chromatiales;f__Sedimenticolaceae;g__VMDJ01;s__	PSLC4	73.5	2.01
SRR17458623__METABAT2__P.1__bin.9	Plastisphere	Prokaryotic	SRR17458623	242	3061305	1505	12650	63113	19326	3092	0.515028	0.916062	d__Bacteria;p__Proteobacteria;c__Alphaproteobacteria;o__Rhizobiales;f__Rhizobiaceae;g__JAALLB01;s__	PSLC76	97.64	1.87
SRR17458624__CONCOCT__P.1__28	Plastisphere	Prokaryotic	SRR17458624	296	778164	1505	2628.9	10496	2629	976	0.595245	0.947542	d__Bacteria;p__Actinobacteriota;c__Actinomycetia;o__Actinomycetales;f__Microbacteriaceae;g__Pontimonas;s__	PSLC129	53.45	0.86
SRR17458624__CONCOCT__P.1__60	Plastisphere	Prokaryotic	SRR17458624	934	3337897	1502	3573.8	20739	3964	3216	0.620083	0.915075	d__Bacteria;p__Planctomycetota;c__Planctomycetes;o__Pirellulales;f__UBA1268;g__;s__	PSLC40	80.65	2.98
SRR17458624__MAXBIN2-107__P.1__bin.009_sub	Plastisphere	Prokaryotic	SRR17458624	242	1588006	1517	6562	139804	10821	1730	0.364523	0.960778	d__Bacteria;p__Proteobacteria;c__Gammaproteobacteria;o__SAR86;f__D2472;g__D2472;s__	PSLC50	61.05	8.45
SRR17458624__METABAT2__P.1__bin.15	Plastisphere	Prokaryotic	SRR17458624	128	1331778	1599	10404.5	127511	20279	1395	0.363286	0.96483	d__Bacteria;p__Proteobacteria;c__Gammaproteobacteria;o__SAR86;f__D2472;g__D2472;s__	PSLC123	66.21	3.52
SRR17458624__METABAT2__P.1__bin.6	Plastisphere	Prokaryotic	SRR17458624	430	1348613	1502	3136.3	14514	3388	1893	0.637464	0.929791	d__Bacteria;p__Cyanobacteria;c__Cyanobacteriia;o__PCC-6307;f__Cyanobiaceae;g__Vulcanococcus;s__Vulcanococcus sp000179255	PSLC113	62.2	4.71
SRR17458625__CONCOCT__P.1__11_sub	Plastisphere	Prokaryotic	SRR17458625	176	3347744	1572	19021.3	113588	31190	3106	0.467422	0.917099	d__Bacteria;p__Proteobacteria;c__Gammaproteobacteria;o__Pseudomonadales;f__Saccharospirillaceae;g__Thalassolituus;s__Thalassolituus oleivorans	PSLC34	96.68	1.93
SRR17458625__CONCOCT__P.1__13_sub	Plastisphere	Prokaryotic	SRR17458625	1226	3407304	1502	2779.2	11375	2938	3825	0.399602	0.883797	d__Bacteria;p__Bacteroidota;c__Bacteroidia;o__Flavobacteriales;f__Flavobacteriaceae;g__Arenibacter;s__Arenibacter algicola	PSLC29	63.69	2.42
SRR17458625__CONCOCT__P.1__20	Plastisphere	Prokaryotic	SRR17458625	76	4018483	2101	52874.8	331610	94845	3708	0.433247	0.920036	d__Bacteria;p__Bacteroidota;c__Bacteroidia;o__Flavobacteriales;f__Flavobacteriaceae;g__Muricauda;s__Muricauda beolgyonensis	PSLC93	99.01	2.1
SRR17458625__CONCOCT__P.1__33	Plastisphere	Prokaryotic	SRR17458625	37	5004967	3702	135269	678268	390823	4414	0.466418	0.909475	d__Bacteria;p__Proteobacteria;c__Gammaproteobacteria;o__Pseudomonadales;f__Ketobacteraceae;g__;s__	PSLC121	98.4	1.47
SRR17458625__CONCOCT__P.1__3_sub	Plastisphere	Prokaryotic	SRR17458625	749	5905278	1508	7884.2	75355	10138	6101	0.577919	0.896175	d__Bacteria;p__Proteobacteria;c__Alphaproteobacteria;o__Sphingomonadales;f__Sphingomonadaceae;g__Parasphingorhabdus;s__	PSLC132	79.91	6.94
SRR17458625__CONCOCT__P.1__40_sub	Plastisphere	Prokaryotic	SRR17458625	116	1969239	1867	16976.2	84214	39872	1813	0.405905	0.844732	d__Bacteria;p__Bacteroidota;c__Bacteroidia;o__Flavobacteriales;f__Flavobacteriaceae;g__Muricauda;s__	PSLC100	86.17	1.32
SRR17458625__CONCOCT__P.1__46_sub	Plastisphere	Prokaryotic	SRR17458625	884	2861058	1503	3236.5	21269	3552	3440	0.61073	0.896345	d__Bacteria;p__Proteobacteria;c__Gammaproteobacteria;o__Burkholderiales;f__Burkholderiaceae;g__Hydrogenophaga;s__	PSLC42	67.51	0.57
SRR17458625__CONCOCT__P.2__7_sub	Plastisphere	Prokaryotic	SRR17458625	495	2200392	1536	4445.2	25965	5089	2600	0.597176	0.923275	d__Bacteria;p__Proteobacteria;c__Alphaproteobacteria;o__Rhodobacterales;f__Rhodobacteraceae;g__SW4;s__SW4 sp002732825	PSLC41	62.97	5.19
SRR17458625__MAXBIN2-107__P.1__bin.005	Plastisphere	Prokaryotic	SRR17458625	281	4516624	1502	16073.4	260851	55661	4251	0.454419	0.895574	d__Bacteria;p__Proteobacteria;c__Gammaproteobacteria;o__Pseudomonadales;f__Saccharospirillaceae;g__Oleibacter;s__	PSLC92	99.05	3.31
SRR17458625__MAXBIN2-40__P.1__bin.002	Plastisphere	Prokaryotic	SRR17458625	47	4235363	1513	90114.1	758313	427505	3857	0.332218	0.914248	d__Bacteria;p__Bacteroidota;c__Bacteroidia;o__Flavobacteriales;f__Flavobacteriaceae;g__Cellulophaga;s__Cellulophaga tyrosinoxydans	PSLC57	99.67	0.66
SRR17458625__MAXBIN2-40__P.1__bin.015	Plastisphere	Prokaryotic	SRR17458625	208	3015353	1510	14496.9	122614	25154	2889	0.500358	0.891477	d__Bacteria;p__Proteobacteria;c__Gammaproteobacteria;o__Pseudomonadales;f__Moraxellaceae;g__;s__	PSLC69	99.14	1.76
SRR17458625__MAXBIN2-40__P.1__bin.026	Plastisphere	Prokaryotic	SRR17458625	619	1649233	1501	2664.4	15414	2774	2084	0.56804	0.91952	d__Bacteria;p__Proteobacteria;c__Alphaproteobacteria;o__Sphingomonadales;f__Sphingomonadaceae;g__Alg239-R122;s__	PSLC74	58.5	0.92
SRR17458625__METABAT2__P.1__bin.15_sub	Plastisphere	Prokaryotic	SRR17458625	260	4477178	1514	17219.9	152034	31330	4199	0.327878	0.913553	d__Bacteria;p__Bacteroidota;c__Bacteroidia;o__Flavobacteriales;f__Flavobacteriaceae;g__Yeosuana;s__Yeosuana sp011762485	PSLC112	98.1	3.64
SRR17458625__METABAT2__P.1__bin.17	Plastisphere	Prokaryotic	SRR17458625	781	2800328	1502	3585.6	22847	4093	3218	0.322266	0.914136	d__Bacteria;p__Bacteroidota;c__Bacteroidia;o__Flavobacteriales;f__Flavobacteriaceae;g__Mesoflavibacter;s__	PSLC127	77.21	5.03
SRR17458625__METABAT2__P.1__bin.23	Plastisphere	Prokaryotic	SRR17458625	29	3011735	1562	103853	581768	426430	2758	0.302341	0.918815	d__Bacteria;p__Bacteroidota;c__Bacteroidia;o__Flavobacteriales;f__Flavobacteriaceae;g__Flavobacterium;s__	PSLC90	96.82	0
SRR17458625__METABAT2__P.1__bin.4	Plastisphere	Prokaryotic	SRR17458625	409	2870073	1507	7017.3	60793	10431	3064	0.615826	0.921086	d__Bacteria;p__Proteobacteria;c__Alphaproteobacteria;o__Caulobacterales;f__Hyphomonadaceae;g__Hyphomonas;s__Hyphomonas sp000961695	PSLC137	83.7	1.79
SRR17458626__MAXBIN2-107__P.1__bin.001	Plastisphere	Prokaryotic	SRR17458626	589	3988565	1507	6771.8	65223	11899	3612	0.449415	0.891308	d__Bacteria;p__Proteobacteria;c__Gammaproteobacteria;o__Enterobacterales;f__Alteromonadaceae;g__Alteromonas;s__Alteromonas macleodii	PSLC2	88.42	1.18
SRR17458626__METABAT2__P.1__bin.11	Plastisphere	Prokaryotic	SRR17458626	145	4210267	1562	29036.3	165081	47483	3988	0.575204	0.916946	d__Bacteria;p__Proteobacteria;c__Gammaproteobacteria;o__Pseudomonadales;f__Oleiphilaceae;g__Marinobacter;s__Marinobacter flavimaris	PSLC3	99.14	0.65
SRR17458627__MAXBIN2-107__P.1__bin.001	Plastisphere	Prokaryotic	SRR17458627	490	4079997	1502	8326.5	60929	14465	3652	0.450256	0.892104	d__Bacteria;p__Proteobacteria;c__Gammaproteobacteria;o__Enterobacterales;f__Alteromonadaceae;g__Alteromonas;s__Alteromonas macleodii	PSLC2	93.29	1.34
SRR17458627__MAXBIN2-107__P.1__bin.002	Plastisphere	Prokaryotic	SRR17458627	419	6296099	1508	15026.5	244187	37173	5664	0.466634	0.892835	d__Bacteria;p__Proteobacteria;c__Gammaproteobacteria;o__Enterobacterales;f__Alteromonadaceae;g__Marisediminitalea;s__Marisediminitalea aggregata	PSLC1	98.06	4.92
SRR17458628__CONCOCT__P.1__60	Plastisphere	Prokaryotic	SRR17458628	614	1913043	1503	3115.7	10806	3406	2216	0.396669	0.920539	d__Bacteria;p__Bacteroidota;c__Bacteroidia;o__Flavobacteriales;f__Flavobacteriaceae;g__Nonlabens;s__	PSLC49	69.8	1.99
SRR17458629__MAXBIN2-40__P.1__bin.001_sub	Plastisphere	Prokaryotic	SRR17458629	454	3905363	1503	8602.1	61703	12285	3772	0.490319	0.907498	d__Bacteria;p__Proteobacteria;c__Gammaproteobacteria;o__Enterobacterales;f__Alteromonadaceae;g__Marisediminitalea;s__Marisediminitalea aggregata	PSLC1	92.97	1.92
SRR17458629__MAXBIN2-40__P.2__bin.001	Plastisphere	Prokaryotic	SRR17458629	716	4599646	1503	6424.1	60953	11739	4425	0.502026	0.914965	d__Bacteria;p__Proteobacteria;c__Gammaproteobacteria;o__Pseudomonadales;f__Saccharospirillaceae;g__Oleibacter;s__Oleibacter sp006212115	PSLC1	89.92	5.03
SRR17458630__MAXBIN2-107__P.1__bin.001_sub	Plastisphere	Prokaryotic	SRR17458630	303	4179244	1522	13792.9	118628	24234	4189	0.589273	0.919277	d__Bacteria;p__Proteobacteria;c__Alphaproteobacteria;o__Rhodobacterales;f__Rhodobacteraceae;g__Aliishimia;s__	PSLC96	94.39	0.71
SRR17458630__METABAT2__P.1__bin.10	Plastisphere	Prokaryotic	SRR17458630	235	3062675	1539	13032.7	84359	25231	2803	0.52165	0.818298	d__Bacteria;p__Proteobacteria;c__Alphaproteobacteria;o__Rhizobiales;f__Hyphomicrobiaceae;g__GCA-2689605;s__	PSLC12	98.41	0.6
SRR17458630__METABAT2__P.1__bin.13	Plastisphere	Prokaryotic	SRR17458630	1300	3596296	1500	2766.4	10925	2875	3935	0.454441	0.886131	d__Bacteria;p__Bacteroidota;c__Bacteroidia;o__Chitinophagales;f__Saprospiraceae;g__;s__	PSLC75	63.56	1.72
SRR17458630__METABAT2__P.1__bin.1	Plastisphere	Prokaryotic	SRR17458630	98	2941676	1635	30017.1	153779	49963	2881	0.606628	0.918494	d__Bacteria;p__Proteobacteria;c__Alphaproteobacteria;o__Sphingomonadales;f__Sphingomonadaceae;g__Erythrobacter;s__	PSLC84	86.59	3.28
SRR17458630__METABAT2__P.1__bin.2	Plastisphere	Prokaryotic	SRR17458630	177	7460973	1644	42152.4	322318	77096	5961	0.547417	0.893758	d__Bacteria;p__Bacteroidota;c__Bacteroidia;o__J057;f__;g__;s__	PSLC20	98.63	0
SRR17458630__METABAT2__P.1__bin.8	Plastisphere	Prokaryotic	SRR17458630	574	3377872	1504	5884.8	53846	7566	3659	0.626468	0.910465	d__Bacteria;p__Proteobacteria;c__Alphaproteobacteria;o__Rhodobacterales;f__Rhodobacteraceae;g__Neomegalonema;s__	PSLC138	93.69	1.15
SRR17458630__METABAT2__P.7__bin.6	Plastisphere	Prokaryotic	SRR17458630	377	2150852	1507	5705.2	27366	7166	2510	0.569714	0.909068	d__Bacteria;p__Proteobacteria;c__Alphaproteobacteria;o__Rhodobacterales;f__Rhodobacteraceae;g__;s__	PSLC142	53.26	1.97
SRR17458631__CONCOCT__P.1__0_sub	Plastisphere	Prokaryotic	SRR17458631	507	4846122	1692	9558.4	67213	13228	4605	0.489865	0.909941	d__Bacteria;p__Proteobacteria;c__Gammaproteobacteria;o__Enterobacterales;f__Alteromonadaceae;g__Marisediminitalea;s__Marisediminitalea aggregata	PSLC1	91.96	2.97
SRR17458631__MAXBIN2-107__P.1__bin.002	Plastisphere	Prokaryotic	SRR17458631	288	2653800	1500	9214.6	76351	15648	2565	0.520972	0.924136	d__Bacteria;p__Proteobacteria;c__Gammaproteobacteria;o__Pseudomonadales;f__Saccharospirillaceae;g__Oleibacter;s__Oleibacter sp006212115	PSLC1	85.66	0.79
SRR17458631__MAXBIN2-107__P.1__bin.004_sub	Plastisphere	Prokaryotic	SRR17458631	676	5629034	1503	8327	94777	20469	5304	0.443335	0.899303	d__Bacteria;p__Proteobacteria;c__Gammaproteobacteria;o__Enterobacterales;f__Alteromonadaceae;g__Alteromonas;s__	PSLC15	96.86	5.07
SRR17458632__CONCOCT__P.1__24	Plastisphere	Prokaryotic	SRR17458632	440	2789808	1503	6340.5	32725	8200	2887	0.433157	0.936395	d__Bacteria;p__Bacteroidota;c__Bacteroidia;o__Flavobacteriales;f__Flavobacteriaceae;g__;s__	PSLC109	91.67	2.41
SRR17458632__MAXBIN2-107__P.1__bin.001	Plastisphere	Prokaryotic	SRR17458632	161	4237696	1510	26321.1	178084	84663	4266	0.601049	0.912692	d__Bacteria;p__Proteobacteria;c__Alphaproteobacteria;o__Rhodobacterales;f__Rhodobacteraceae;g__JABSSA01;s__	PSLC8	98.87	1.18
SRR17458632__METABAT2__P.1__bin.11_sub	Plastisphere	Prokaryotic	SRR17458632	836	2296523	1501	2747	9202	2910	2716	0.626179	0.901414	d__Bacteria;p__Proteobacteria;c__Alphaproteobacteria;o__Rhizobiales;f__Hyphomicrobiaceae;g__;s__	PSLC116	64.68	1.21
SRR17458632__METABAT2__P.1__bin.13	Plastisphere	Prokaryotic	SRR17458632	547	2892608	1502	5288.1	41511	7205	2984	0.593729	0.898068	d__Bacteria;p__Proteobacteria;c__Alphaproteobacteria;o__Caulobacterales;f__Parvularculaceae;g__MED-G105;s__	PSLC6	84.39	5.1
SRR17458632__METABAT2__P.1__bin.15	Plastisphere	Prokaryotic	SRR17458632	214	3367474	1541	15735.9	103407	28120	3301	0.579811	0.910837	d__Bacteria;p__Proteobacteria;c__Alphaproteobacteria;o__Caulobacterales;f__Parvularculaceae;g__MED-G105;s__	PSLC107	92.29	0
SRR17458632__METABAT2__P.1__bin.1_sub	Plastisphere	Prokaryotic	SRR17458632	287	3688367	1538	12851.5	96411	22666	3720	0.558204	0.918884	d__Bacteria;p__Proteobacteria;c__Alphaproteobacteria;o__Caulobacterales;f__Hyphomonadaceae;g__Henriciella;s__	PSLC89	93.33	0.97
SRR17458632__METABAT2__P.1__bin.7_sub	Plastisphere	Prokaryotic	SRR17458632	243	3123871	1631	12855.4	56636	20829	2980	0.578874	0.91054	d__Bacteria;p__Proteobacteria;c__Alphaproteobacteria;o__Rhizobiales;f__Hyphomicrobiaceae;g__;s__	PSLC17	89.84	2.79
SRR17458633__CONCOCT__P.1__12	Plastisphere	Prokaryotic	SRR17458633	196	1244400	1517	6349	38526	11843	1532	0.314204	0.918382	d__Bacteria;p__Cyanobacteria;c__Cyanobacteriia;o__PCC-6307;f__Cyanobiaceae;g__Prochlorococcus_A;s__Prochlorococcus_A sp001989455	PSLC10	82.9	0.27
SRR17458633__METABAT2__P.1__bin.1	Plastisphere	Prokaryotic	SRR17458633	40	609910	1640	15247.8	113095	31215	699	0.326724	0.971145	d__Bacteria;p__Actinobacteriota;c__Acidimicrobiia;o__Actinomarinales;f__Actinomarinaceae;g__Actinomarina;s__Actinomarina sp003213625	PSLC11	51.71	0.43
SRR17458633__METABAT2__P.1__bin.6	Plastisphere	Prokaryotic	SRR17458633	287	1478050	1525	5150	27468	6038	1939	0.628678	0.939035	d__Bacteria;p__Cyanobacteria;c__Cyanobacteriia;o__PCC-6307;f__Cyanobiaceae;g__Synechococcus_E;s__Synechococcus_E sp002724845	PSLC27	76.45	5.77
SRR17458634__CONCOCT__P.1__19	Plastisphere	Prokaryotic	SRR17458634	213	6742064	2294	31652.9	175327	50489	5382	0.445986	0.853388	d__Bacteria;p__Bacteroidota;c__Bacteroidia;o__Cytophagales;f__Microscillaceae;g__;s__	PSLC154	98.52	3.84
SRR17458634__CONCOCT__P.1__31	Plastisphere	Prokaryotic	SRR17458634	411	5778136	1554	14058.7	115480	20952	5482	0.552883	0.851665	d__Bacteria;p__Cyanobacteria;c__Cyanobacteriia;o__Phormidesmiales;f__Phormidesmiaceae;g__PCC-7375;s__	PSLC14	96.86	1.68
SRR17458634__CONCOCT__P.1__63_sub	Plastisphere	Prokaryotic	SRR17458634	267	1632700	1504	6115	35113	7682	1763	0.511384	0.923111	d__Bacteria;p__Proteobacteria;c__Gammaproteobacteria;o__Chromatiales;f__Sedimenticolaceae;g__VMDJ01;s__	PSLC4	79.63	2.41
SRR17458634__CONCOCT__P.5__40	Plastisphere	Prokaryotic	SRR17458634	528	2009737	1502	3806.3	15412	4482	2423	0.566208	0.920304	d__Bacteria;p__Proteobacteria;c__Alphaproteobacteria;o__Caulobacterales;f__Hyphomonadaceae;g__Henriciella;s__	PSLC83	68.94	1.65
SRR17458634__MAXBIN2-40__P.1__bin.010_sub	Plastisphere	Prokaryotic	SRR17458634	184	3066809	1535	16667.4	105752	33843	3156	0.547373	0.922532	d__Bacteria;p__Proteobacteria;c__Alphaproteobacteria;o__Rhizobiales;f__Rhizobiaceae;g__Ahrensia;s__	PSLC65	93.7	1.68
SRR17458634__MAXBIN2-40__P.1__bin.013	Plastisphere	Prokaryotic	SRR17458634	834	5731697	1501	6872.5	80822	11394	5677	0.566903	0.907546	d__Bacteria;p__Chloroflexota;c__Anaerolineae;o__SBR1031;f__A4b;g__CAIRDJ01;s__	PSLC120	92.73	0.82
SRR17458634__MAXBIN2-40__P.1__bin.017_sub	Plastisphere	Prokaryotic	SRR17458634	190	2115183	1502	11132.5	88251	20139	1988	0.439721	0.873676	d__Bacteria;p__Proteobacteria;c__Gammaproteobacteria;o__JABDGN01;f__;g__;s__	PSLC79	88.08	2.33
SRR17458634__METABAT2__P.1__bin.14	Plastisphere	Prokaryotic	SRR17458634	258	3036140	1558	11768	63213	20496	3272	0.54014	0.924086	d__Bacteria;p__Proteobacteria;c__Alphaproteobacteria;o__Rhodobacterales;f__Rhodobacteraceae;g__Amylibacter;s__	PSLC62	94.73	5.5
SRR17458634__METABAT2__P.1__bin.15_sub	Plastisphere	Prokaryotic	SRR17458634	475	2846546	1504	5992.7	42213	8664	3124	0.589643	0.910109	d__Bacteria;p__Proteobacteria;c__Alphaproteobacteria;o__Caulobacterales;f__Parvularculaceae;g__Parvularcula;s__	PSLC18	85.37	3.4
SRR17458634__METABAT2__P.1__bin.20	Plastisphere	Prokaryotic	SRR17458634	185	2900380	1575	15677.7	151398	24070	2919	0.580301	0.920496	d__Bacteria;p__Proteobacteria;c__Alphaproteobacteria;o__Caulobacterales;f__Parvularculaceae;g__Parvularcula;s__	PSLC144	90.5	1.26
SRR17458634__METABAT2__P.1__bin.24	Plastisphere	Prokaryotic	SRR17458634	473	3261428	1505	6895.2	55394	10346	3523	0.591333	0.916487	d__Bacteria;p__Proteobacteria;c__Alphaproteobacteria;o__Caulobacterales;f__Hyphomonadaceae;g__UBA5336;s__	PSLC47	90.41	4.02
SRR17458634__METABAT2__P.1__bin.26_sub	Plastisphere	Prokaryotic	SRR17458634	1210	4012558	1500	3316.2	20364	3523	4488	0.483528	0.836072	d__Bacteria;p__Cyanobacteria;c__Cyanobacteriia;o__Phormidesmiales;f__Phormidesmiaceae;g__PCC-7375;s__	PSLC119	71.17	2.26
SRR17458634__METABAT2__P.1__bin.29_sub	Plastisphere	Prokaryotic	SRR17458634	549	2810435	1502	5119.2	42206	6826	3136	0.597524	0.898399	d__Bacteria;p__Proteobacteria;c__Alphaproteobacteria;o__Sphingomonadales;f__Sphingomonadaceae;g__Erythrobacter;s__	PSLC21	77.81	1.82
SRR17458635__CONCOCT__P.1__37	Plastisphere	Prokaryotic	SRR17458635	18	3897381	2885	216521	1026371	458792	3549	0.484775	0.905697	d__Bacteria;p__Proteobacteria;c__Gammaproteobacteria;o__Pseudomonadales;f__Saccharospirillaceae;g__;s__	PSLC5	99.57	0.96
SRR17458635__MAXBIN2-40__P.1__bin.001	Plastisphere	Prokaryotic	SRR17458635	404	4249631	1503	10518.9	65948	19416	3751	0.449793	0.890006	d__Bacteria;p__Proteobacteria;c__Gammaproteobacteria;o__Enterobacterales;f__Alteromonadaceae;g__Alteromonas;s__Alteromonas macleodii	PSLC2	95.97	0
SRR17458635__MAXBIN2-40__P.1__bin.003	Plastisphere	Prokaryotic	SRR17458635	244	5476197	1506	22443.4	363779	74145	4934	0.472167	0.895125	d__Bacteria;p__Proteobacteria;c__Gammaproteobacteria;o__Enterobacterales;f__Alteromonadaceae;g__Marisediminitalea;s__Marisediminitalea aggregata	PSLC1	98.14	0.82
SRR17458636__MAXBIN2-107__P.1__bin.001	Plastisphere	Prokaryotic	SRR17458636	402	4179632	1506	10397.1	79125	18066	3707	0.449958	0.890704	d__Bacteria;p__Proteobacteria;c__Gammaproteobacteria;o__Enterobacterales;f__Alteromonadaceae;g__Alteromonas;s__Alteromonas macleodii	PSLC2	94.97	0.58
SRR17458636__MAXBIN2-107__P.1__bin.002	Plastisphere	Prokaryotic	SRR17458636	233	5257037	1514	22562.4	370921	80075	4711	0.477491	0.899806	d__Bacteria;p__Proteobacteria;c__Gammaproteobacteria;o__Enterobacterales;f__Alteromonadaceae;g__Marisediminitalea;s__Marisediminitalea aggregata	PSLC1	99.38	2.57
SRR17458636__MAXBIN2-107__P.1__bin.005	Plastisphere	Prokaryotic	SRR17458636	464	4368640	1502	9415.2	104094	19153	4206	0.49239	0.906978	d__Bacteria;p__Proteobacteria;c__Gammaproteobacteria;o__Pseudomonadales;f__Saccharospirillaceae;g__;s__	PSLC5	97.13	8.16
SRR17458637__CONCOCT__P.1__35	Plastisphere	Prokaryotic	SRR17458637	1895	4570590	1501	2411.9	10798	2410	5009	0.628564	0.907692	d__Bacteria;p__Acidobacteriota;c__Thermoanaerobaculia;o__UBA5704;f__UBA5704;g__SZUA-115;s__	PSLC104	54.53	7.31
SRR17458637__METABAT2__P.1__bin.2	Plastisphere	Prokaryotic	SRR17458637	1282	4930739	1502	3846.1	25649	4488	5358	0.493016	0.879238	d__Bacteria;p__Proteobacteria;c__Gammaproteobacteria;o__Arenicellales;f__LS-SOB;g__;s__	PSLC124	88.43	2.91
SRR17458637__METABAT2__P.1__bin.5	Plastisphere	Prokaryotic	SRR17458637	315	4173416	1528	13248.9	116371	21149	3638	0.556948	0.893718	d__Bacteria;p__Proteobacteria;c__Gammaproteobacteria;o__SZUA-146;f__SZUA-146;g__SZUA-146;s__	PSLC108	89.84	4.61
SRR17458637__METABAT2__P.2__bin.5	Plastisphere	Prokaryotic	SRR17458637	1580	4187635	1500	2650.4	11088	2763	5024	0.617433	0.928178	d__Bacteria;p__Actinobacteriota;c__Acidimicrobiia;o__Acidimicrobiales;f__UBA10347;g__UBA10347;s__	PSLC78	59.33	5.51
SRR17458638__METABAT2__P.1__bin.2	Plastisphere	Prokaryotic	SRR17458638	84	3384982	1641	40297.4	278868	85678	3072	0.322491	0.915042	d__Bacteria;p__Bacteroidota;c__Bacteroidia;o__Flavobacteriales;f__Flavobacteriaceae;g__Flaviramulus;s__	PSLC56	98.15	2.39
SRR17458638__METABAT2__P.1__bin.5	Plastisphere	Prokaryotic	SRR17458638	121	2501297	1691	20671.9	113861	32540	2106	0.471077	0.878746	d__Bacteria;p__Verrucomicrobiota;c__Verrucomicrobiae;o__Opitutales;f__DSM-45221;g__BACL24;s__	PSLC73	97.3	0
SRR17458638__METABAT2__P.1__bin.6	Plastisphere	Prokaryotic	SRR17458638	1084	2892803	1500	2668.6	14021	2731	3752	0.59667	0.913547	d__Bacteria;p__Proteobacteria;c__Alphaproteobacteria;o__Rhodobacterales;f__Rhodobacteraceae;g__Yoonia;s__	PSLC68	60.88	8.46
SRR17458639__CONCOCT__P.1__60	Plastisphere	Prokaryotic	SRR17458639	22	3891011	5723	176864	671318	347968	3531	0.484425	0.904807	d__Bacteria;p__Proteobacteria;c__Gammaproteobacteria;o__Pseudomonadales;f__Saccharospirillaceae;g__;s__	PSLC5	99.57	1.05
SRR17458639__CONCOCT__P.2__28	Plastisphere	Prokaryotic	SRR17458639	551	6961264	2474	12633.9	238583	16214	6146	0.428886	0.88652	d__Bacteria;p__Proteobacteria;c__Gammaproteobacteria;o__Enterobacterales;f__Alteromonadaceae;g__Alteromonas;s__Alteromonas macleodii	PSLC2	78.26	6.99
SRR17458639__MAXBIN2-107__P.2__bin.002_sub	Plastisphere	Prokaryotic	SRR17458639	521	5196102	1501	9973.3	130411	21664	4874	0.452516	0.892132	d__Bacteria;p__Proteobacteria;c__Gammaproteobacteria;o__Enterobacterales;f__Alteromonadaceae;g__;s__	PSLC36	95.48	8.57
SRR17458639__METABAT2__P.1__bin.3_sub	Plastisphere	Prokaryotic	SRR17458639	76	4288330	2809	56425.4	363179	92726	3889	0.486814	0.903273	d__Bacteria;p__Proteobacteria;c__Gammaproteobacteria;o__Enterobacterales;f__Alteromonadaceae;g__Marisediminitalea;s__Marisediminitalea aggregata	PSLC1	97.69	0.28
SRR17458640__CONCOCT__P.1__33	Plastisphere	Prokaryotic	SRR17458640	414	1582456	1507	3822.4	15867	4280	1608	0.41028	0.842439	d__Bacteria;p__Bacteroidota;c__Bacteroidia;o__Flavobacteriales;f__Flavobacteriaceae;g__;s__	PSLC122	73.89	0.99
SRR17458640__METABAT2__P.1__bin.13	Plastisphere	Prokaryotic	SRR17458640	220	7509473	1571	34134	433178	56948	6058	0.548003	0.894902	d__Bacteria;p__Bacteroidota;c__Bacteroidia;o__J057;f__;g__;s__	PSLC20	98.63	0
SRR17458640__METABAT2__P.1__bin.6	Plastisphere	Prokaryotic	SRR17458640	529	3666657	1504	6931.3	114327	9572	4003	0.579431	0.913838	d__Bacteria;p__Proteobacteria;c__Alphaproteobacteria;o__Rhodobacterales;f__Rhodobacteraceae;g__Aestuariivita;s__	PSLC150	85.74	0.49
SRR17458640__METABAT2__P.2__bin.5	Plastisphere	Prokaryotic	SRR17458640	889	3638580	1501	4092.9	18396	4926	4279	0.607353	0.920482	d__Bacteria;p__Proteobacteria;c__Alphaproteobacteria;o__Rhodobacterales;f__Rhodobacteraceae;g__IMCC34051;s__	PSLC82	78.96	5.8
SRR17458641__METABAT2__P.1__bin.3	Plastisphere	Prokaryotic	SRR17458641	59	703441	1724	11922.7	54237	18832	817	0.327647	0.958848	d__Bacteria;p__Actinobacteriota;c__Acidimicrobiia;o__Actinomarinales;f__Actinomarinaceae;g__Actinomarina;s__Actinomarina sp003213625	PSLC11	58.12	0.43
SRR17458641__METABAT2__P.1__bin.6	Plastisphere	Prokaryotic	SRR17458641	108	1074886	1501	9952.6	39247	17982	1224	0.315931	0.930855	d__Bacteria;p__Cyanobacteria;c__Cyanobacteriia;o__PCC-6307;f__Cyanobiaceae;g__Prochlorococcus_A;s__Prochlorococcus_A sp000635495	PSLC10	74.39	0.85
SRR17458642__CONCOCT__P.1__32	Plastisphere	Prokaryotic	SRR17458642	884	4162494	1501	4708.7	32942	5729	4645	0.483233	0.907764	d__Bacteria;p__Proteobacteria;c__Alphaproteobacteria;o__Rhizobiales;f__Rhizobiaceae;g__JAALLB01;s__	PSLC48	87.92	4.93
SRR17458642__METABAT2__P.1__bin.2	Plastisphere	Prokaryotic	SRR17458642	931	3404389	1500	3656.7	22092	4231	3892	0.642641	0.929334	d__Bacteria;p__Proteobacteria;c__Gammaproteobacteria;o__Pseudomonadales;f__HTCC2089;g__;s__	PSLC58	64.63	2.64
SRR17458642__METABAT2__P.7__bin.8_sub	Plastisphere	Prokaryotic	SRR17458642	755	2865415	1503	3795.3	42663	4433	3405	0.556933	0.906822	d__Bacteria;p__Proteobacteria;c__Alphaproteobacteria;o__Caulobacterales;f__Hyphomonadaceae;g__Henriciella;s__	PSLC22	58.61	5.21
SRR17458643__CONCOCT__P.1__24	Plastisphere	Prokaryotic	SRR17458643	1825	4875356	1502	2671.4	12522	2741	5192	0.490759	0.898125	d__Bacteria;p__Bacteroidota;c__Bacteroidia;o__J057;f__;g__;s__	PSLC51	58.44	1.22
SRR17458643__CONCOCT__P.1__43	Plastisphere	Prokaryotic	SRR17458643	156	3648594	1837	23388.4	136633	39925	3484	0.578392	0.907871	d__Bacteria;p__Proteobacteria;c__Alphaproteobacteria;o__Caulobacterales;f__Parvularculaceae;g__MED-G105;s__	PSLC115	96.73	1.43
SRR17458643__CONCOCT__P.1__45	Plastisphere	Prokaryotic	SRR17458643	169	4308046	1503	25491.4	165542	52650	4399	0.600591	0.916292	d__Bacteria;p__Proteobacteria;c__Alphaproteobacteria;o__Rhodobacterales;f__Rhodobacteraceae;g__JABSSA01;s__	PSLC8	95.06	1.3
SRR17458643__CONCOCT__P.1__8	Plastisphere	Prokaryotic	SRR17458643	545	2984612	1536	5476.4	26616	6425	3360	0.58218	0.931395	d__Bacteria;p__Proteobacteria;c__Alphaproteobacteria;o__Rhodobacterales;f__Rhodobacteraceae;g__JACOMT01;s__	PSLC25	78.06	3.95
SRR17458643__MAXBIN2-40__P.1__bin.004_sub	Plastisphere	Prokaryotic	SRR17458643	293	3394259	1528	11584.5	97577	17991	3457	0.565257	0.92373	d__Bacteria;p__Proteobacteria;c__Alphaproteobacteria;o__Caulobacterales;f__Hyphomonadaceae;g__Henriciella;s__	PSLC22	92.65	8.07
SRR17458643__METABAT2__P.1__bin.18_sub	Plastisphere	Prokaryotic	SRR17458643	501	2801129	1505	5591.1	66939	7160	3274	0.636306	0.921588	d__Bacteria;p__Proteobacteria;c__Alphaproteobacteria;o__Rhodobacterales;f__Rhodobacteraceae;g__;s__	PSLC63	79.4	3.49
SRR17458643__METABAT2__P.1__bin.9	Plastisphere	Prokaryotic	SRR17458643	633	4059945	1506	6413.8	50564	9016	4511	0.529426	0.891415	d__Bacteria;p__Proteobacteria;c__Alphaproteobacteria;o__Rhodobacterales;f__Rhodobacteraceae;g__Roseovarius;s__	PSLC140	85.68	8.98
SRR17458643__METABAT2__P.2__bin.6	Plastisphere	Prokaryotic	SRR17458643	441	2747576	1502	6230.3	30720	8466	2996	0.625046	0.924897	d__Bacteria;p__Proteobacteria;c__Alphaproteobacteria;o__Sphingomonadales;f__Sphingomonadaceae;g__Erythrobacter;s__	PSLC131	89.27	2.63
SRR17458643__METABAT2__P.2__bin.7	Plastisphere	Prokaryotic	SRR17458643	154	3516705	1620	22835.7	161527	37342	3326	0.61459	0.909906	d__Bacteria;p__Proteobacteria;c__Alphaproteobacteria;o__Caulobacterales;f__Hyphomonadaceae;g__;s__	PSLC7	95.56	4.24
SRR17458643__METABAT2__P.2__bin.8	Plastisphere	Prokaryotic	SRR17458643	1201	3883358	1506	3233.4	14495	3521	4217	0.551564	0.845579	d__Bacteria;p__Cyanobacteria;c__Cyanobacteriia;o__Phormidesmiales;f__Phormidesmiaceae;g__PCC-7375;s__	PSLC23	72.67	2.9
SRR17458645__CONCOCT__P.1__17_sub	Plastisphere	Prokaryotic	SRR17458645	348	2417763	1641	6947.6	42088	8506	2662	0.557864	0.923754	d__Bacteria;p__Proteobacteria;c__Alphaproteobacteria;o__Caulobacterales;f__Hyphomonadaceae;g__;s__	PSLC70	79.75	3.06
SRR17458645__CONCOCT__P.1__34	Plastisphere	Prokaryotic	SRR17458645	1489	4713522	1501	3165.6	13106	3425	4799	0.490855	0.88532	d__Bacteria;p__Planctomycetota;c__Planctomycetes;o__Pirellulales;f__Pirellulaceae;g__Mariniblastus;s__	PSLC46	75.97	1.72
SRR17458645__CONCOCT__P.1__52	Plastisphere	Prokaryotic	SRR17458645	207	927356	1504	4480	23670	5507	885	0.547911	0.890972	d__Bacteria;p__Bacteroidota;c__Bacteroidia;o__Cytophagales;f__Amoebophilaceae;g__;s__	PSLC102	70.64	0.55
SRR17458645__CONCOCT__P.1__53	Plastisphere	Prokaryotic	SRR17458645	164	1926152	1505	11744.8	146563	23408	1771	0.401491	0.890733	d__Bacteria;p__Proteobacteria;c__Gammaproteobacteria;o__Coxiellales;f__Coxiellaceae;g__;s__	PSLC130	95.3	2.26
SRR17458645__CONCOCT__P.1__60_sub	Plastisphere	Prokaryotic	SRR17458645	639	4010485	1540	6276.2	32987	7716	4209	0.546028	0.888918	d__Bacteria;p__Proteobacteria;c__Alphaproteobacteria;o__Caulobacterales;f__Parvularculaceae;g__MED-G105;s__	PSLC105	82.51	6.03
SRR17458645__CONCOCT__P.1__8	Plastisphere	Prokaryotic	SRR17458645	244	2958397	1507	12124.6	93733	17715	3106	0.533851	0.929306	d__Bacteria;p__Proteobacteria;c__Alphaproteobacteria;o__Rhizobiales;f__Rhizobiaceae;g__Ahrensia;s__	PSLC9	95.55	1.95
SRR17458645__CONCOCT__P.1__9	Plastisphere	Prokaryotic	SRR17458645	207	2937365	1742	14190.2	113816	22943	2865	0.617443	0.916491	d__Bacteria;p__Proteobacteria;c__Alphaproteobacteria;o__Caulobacterales;f__Hyphomonadaceae;g__;s__	PSLC7	92.13	2.06
SRR17458645__METABAT2__P.1__bin.12	Plastisphere	Prokaryotic	SRR17458645	128	4092149	1527	31969.9	275990	68868	4147	0.594672	0.914346	d__Bacteria;p__Proteobacteria;c__Alphaproteobacteria;o__Rhodobacterales;f__Rhodobacteraceae;g__JABSSA01;s__	PSLC24	98.77	1.09
SRR17458645__METABAT2__P.1__bin.14	Plastisphere	Prokaryotic	SRR17458645	116	1120407	1549	9658.7	34168	14909	934	0.492664	0.821921	d__Bacteria;p__Bacteroidota;c__Bacteroidia;o__Cytophagales;f__Amoebophilaceae;g__;s__	PSLC31	75.81	0
SRR17458645__METABAT2__P.1__bin.17_sub	Plastisphere	Prokaryotic	SRR17458645	299	2929056	1509	9796.2	67211	17436	2985	0.601388	0.928286	d__Bacteria;p__Proteobacteria;c__Alphaproteobacteria;o__Caulobacterales;f__Hyphomonadaceae;g__;s__	PSLC106	85.11	3.57
SRR17458645__METABAT2__P.1__bin.25	Plastisphere	Prokaryotic	SRR17458645	197	2410256	1546	12234.8	72872	16894	2443	0.558929	0.922963	d__Bacteria;p__Proteobacteria;c__Alphaproteobacteria;o__Caulobacterales;f__Maricaulaceae;g__Algimonas;s__	PSLC152	87.21	1.24
SRR17458645__METABAT2__P.1__bin.26	Plastisphere	Prokaryotic	SRR17458645	610	2601040	1500	4264	26093	5172	2754	0.590975	0.897483	d__Bacteria;p__Proteobacteria;c__Alphaproteobacteria;o__Caulobacterales;f__Parvularculaceae;g__;s__	PSLC6	71.89	1.33
SRR17458646__CONCOCT__P.1__8	Plastisphere	Prokaryotic	SRR17458646	338	5540567	1519	16392.2	95639	23300	5004	0.546385	0.835392	d__Bacteria;p__Cyanobacteria;c__Cyanobacteriia;o__Phormidesmiales;f__Phormidesmiaceae;g__PCC-7375;s__	PSLC23	97.1	1.54
SRR17458646__MAXBIN2-107__P.1__bin.005	Plastisphere	Prokaryotic	SRR17458646	81	1877943	1512	23184.5	161852	33742	1778	0.506625	0.913349	d__Bacteria;p__Proteobacteria;c__Gammaproteobacteria;o__Chromatiales;f__Sedimenticolaceae;g__VMDJ01;s__	PSLC4	85.62	0.15
SRR17458646__MAXBIN2-107__P.1__bin.007_sub	Plastisphere	Prokaryotic	SRR17458646	104	2953446	1504	28398.5	195814	75470	2931	0.562648	0.917796	d__Bacteria;p__Proteobacteria;c__Alphaproteobacteria;o__Caulobacterales;f__Hyphomonadaceae;g__Henriciella;s__	PSLC145	86.9	1.04
SRR17458646__MAXBIN2-40__P.1__bin.007	Plastisphere	Prokaryotic	SRR17458646	70	3617094	1518	51672.8	430436	235074	3374	0.574161	0.93959	d__Bacteria;p__Proteobacteria;c__Gammaproteobacteria;o__Woeseiales;f__Woeseiaceae;g__;s__	PSLC111	90.22	1.58
SRR17458646__METABAT2__P.1__bin.13_sub	Plastisphere	Prokaryotic	SRR17458646	421	4069791	1510	9667	61242	14208	4383	0.603357	0.919597	d__Bacteria;p__Proteobacteria;c__Alphaproteobacteria;o__Rhodobacterales;f__Rhodobacteraceae;g__JABSSA01;s__	PSLC8	93.63	3.54
SRR17458646__METABAT2__P.1__bin.1	Plastisphere	Prokaryotic	SRR17458646	256	4072276	1585	15907.3	87494	25843	4097	0.545317	0.920852	d__Bacteria;p__Proteobacteria;c__Alphaproteobacteria;o__Caulobacterales;f__Hyphomonadaceae;g__Henriciella;s__	PSLC99	96.51	7.53
SRR9668957__VIRFINDER__Virus.1	Netherton	Viral	SRR9668957	1	76247	76247	76247	76247	76247	97	0.600365	0.945913	Caudovirales	VSLC8	100	0
SRR9668957__VIRFINDER__Virus.2	Netherton	Viral	SRR9668957	1	17721	17721	17721	17721	17721	20	0.300942	0.968173	Viruses; Caudovirales; Podoviridae; Picovirinae; Rosenblumvirus; unclassified Rosenblumvirus	VSLC4	96.91	0
SRR9668957__VIRFINDER__Virus.3	Netherton	Viral	SRR9668957	1	16242	16242	16242	16242	16242	19	0.320219	0.931474	Viruses; Caudovirales; Podoviridae; Picovirinae; Rosenblumvirus; unclassified Rosenblumvirus	VSLC1	100	0
SRR9668959__VIRFINDER__Virus.1	Netherton	Viral	SRR9668959	1	43181	43181	43181	43181	43181	66	0.340775	0.941317	Viruses; Caudovirales; Siphoviridae; Phietavirus	VSLC3	100	0
SRR9668960__VIRFINDER__Virus.1	Netherton	Viral	SRR9668960	1	17686	17686	17686	17686	17686	20	0.301092	0.963304	Viruses; Caudovirales; Podoviridae; Picovirinae; Rosenblumvirus; unclassified Rosenblumvirus	VSLC4	100	0
SRR9668960__VIRFINDER__Virus.2	Netherton	Viral	SRR9668960	1	14011	14011	14011	14011	14011	20	0.328956	0.878096	Caudovirales	VSLC7	90.11	0
SRR9668962__VIRFINDER__Virus.1	Netherton	Viral	SRR9668962	1	43222	43222	43222	43222	43222	66	0.340845	0.940424	Viruses; Caudovirales; Siphoviridae; Phietavirus	VSLC3	100	0
SRR9668965__VIRFINDER__Virus.1	Netherton	Viral	SRR9668965	1	7604	7604	7604	7604	7604	8	0.416491	0.941347	PolyoPapillo	VSLC10	100	0
SRR9668968__VIRFINDER__Virus.1	Netherton	Viral	SRR9668968	1	17816	17816	17816	17816	17816	21	0.304726	0.963516	Viruses; Caudovirales; Podoviridae; Picovirinae; Rosenblumvirus; unclassified Rosenblumvirus	VSLC5	98.61	0
SRR9668968__VIRFINDER__Virus.2	Netherton	Viral	SRR9668968	1	16414	16414	16414	16414	16414	19	0.323931	0.929572	Viruses; Caudovirales; Podoviridae; Picovirinae; Rosenblumvirus; unclassified Rosenblumvirus	VSLC1	90.59	0
SRR9668968__VIRFINDER__Virus.3	Netherton	Viral	SRR9668968	1	14986	14986	14986	14986	14986	23	0.612905	0.930669	Caudovirales	VSLC6	100	0
SRR9668969__VIRFINDER__Virus.1	Netherton	Viral	SRR9668969	1	5023	5023	5023	5023	5023	5	0.317539	0.633685	CressDNAParvo	VSLC11	100	0
SRR9668970__VIRFINDER__Virus.1	Netherton	Viral	SRR9668970	1	40777	40777	40777	40777	40777	59	0.343159	0.944062	Viruses; Caudovirales; Siphoviridae; Phietavirus; unclassified Phietavirus	VSLC9	94.6	0
SRR9668970__VIRFINDER__Virus.2	Netherton	Viral	SRR9668970	1	17578	17578	17578	17578	17578	21	0.292196	0.938332	Viruses; Caudovirales; Podoviridae; Picovirinae; Rosenblumvirus; unclassified Rosenblumvirus	VSLC2	100	0
SRR9668971__VIRFINDER__Virus.1	Netherton	Viral	SRR9668971	1	17816	17816	17816	17816	17816	21	0.304726	0.963516	Viruses; Caudovirales; Podoviridae; Picovirinae; Rosenblumvirus; unclassified Rosenblumvirus	VSLC5	98.61	0
SRR9668971__VIRFINDER__Virus.2	Netherton	Viral	SRR9668971	1	14986	14986	14986	14986	14986	23	0.612905	0.930669	Caudovirales	VSLC6	100	0
SRR9668973__VIRFINDER__Virus.1	Netherton	Viral	SRR9668973	1	50597	50597	50597	50597	50597	73	0.543273	0.923533	Caudovirales	VSLC12	99.27	0
SRR9668973__VIRFINDER__Virus.2	Netherton	Viral	SRR9668973	1	17697	17697	17697	17697	17697	21	0.291925	0.932022	Viruses; Caudovirales; Podoviridae; Picovirinae; Rosenblumvirus; unclassified Rosenblumvirus	VSLC2	98.83	0
SRR9668957__CONCOCT__P.1__38	Netherton	Prokaryotic	SRR9668957	180	2288511	1661	12714	68313	18330	2223	0.391391	0.844682	d__Bacteria;p__Firmicutes;c__Bacilli;o__Staphylococcales;f__Staphylococcaceae;g__Staphylococcus;s__Staphylococcus pettenkoferi	PSLC3	94.74	1.7
SRR9668957__CONCOCT__P.1__5	Netherton	Prokaryotic	SRR9668957	582	1634287	1503	2808.1	10747	2992	1864	0.437951	0.854125	d__Bacteria;p__Bacteroidota;c__Bacteroidia;o__Bacteroidales;f__Bacteroidaceae;g__Prevotella;s__Prevotella oris	PSLC8	57.23	0.01
SRR9668957__MAXBIN2-107__P.1__bin.001	Netherton	Prokaryotic	SRR9668957	55	2809836	1715	51087.9	497844	306268	2746	0.332687	0.867107	d__Bacteria;p__Firmicutes;c__Bacilli;o__Staphylococcales;f__Staphylococcaceae;g__Staphylococcus;s__Staphylococcus caprae	PSLC2	99.25	0.49
SRR9668959__CONCOCT__P.1__18	Netherton	Prokaryotic	SRR9668959	16	2779654	7683	173728	605607	473880	2609	0.325981	0.846804	d__Bacteria;p__Firmicutes;c__Bacilli;o__Staphylococcales;f__Staphylococcaceae;g__Staphylococcus;s__Staphylococcus aureus	PSLC1	99.67	0.08
SRR9668959__METABAT2__P.1__bin.3	Netherton	Prokaryotic	SRR9668959	108	2310014	1730	21389	122666	37101	2240	0.597853	0.913707	d__Bacteria;p__Actinobacteriota;c__Actinomycetia;o__Mycobacteriales;f__Mycobacteriaceae;g__Corynebacterium;s__Corynebacterium sp900539985	PSLC10	99.1	1.2
SRR9668960__CONCOCT__P.1__21	Netherton	Prokaryotic	SRR9668960	52	2564148	1900	49310.5	231661	109178	2465	0.333785	0.866621	d__Bacteria;p__Firmicutes;c__Bacilli;o__Staphylococcales;f__Staphylococcaceae;g__Staphylococcus;s__Staphylococcus caprae	PSLC2	99.81	0.56
SRR9668960__CONCOCT__P.1__3	Netherton	Prokaryotic	SRR9668960	203	2243300	1551	11050.7	51513	14894	2225	0.391486	0.840959	d__Bacteria;p__Firmicutes;c__Bacilli;o__Staphylococcales;f__Staphylococcaceae;g__Staphylococcus;s__Staphylococcus pettenkoferi	PSLC3	95.29	1.24
SRR9668961__METABAT2__P.1__bin.2	Netherton	Prokaryotic	SRR9668961	47	2479501	1601	52755.3	371733	109146	2392	0.600199	0.900023	d__Bacteria;p__Actinobacteriota;c__Actinomycetia;o__Propionibacteriales;f__Propionibacteriaceae;g__Cutibacterium;s__Cutibacterium acnes	PSLC7	100	0.66
SRR9668965__CONCOCT__P.1__23	Netherton	Prokaryotic	SRR9668965	16	2469260	8960	154329	914811	390446	2279	0.60061	0.897429	d__Bacteria;p__Actinobacteriota;c__Actinomycetia;o__Propionibacteriales;f__Propionibacteriaceae;g__Cutibacterium;s__Cutibacterium acnes	PSLC7	99.34	0
SRR9668967__MAXBIN2-107__P.1__bin.001	Netherton	Prokaryotic	SRR9668967	98	2528814	1523	25804.2	198436	65715	2408	0.318118	0.840062	d__Bacteria;p__Firmicutes;c__Bacilli;o__Staphylococcales;f__Staphylococcaceae;g__Staphylococcus;s__Staphylococcus epidermidis	PSLC6	99.22	0.7
SRR9668968__CONCOCT__P.1__11	Netherton	Prokaryotic	SRR9668968	78	2642670	1559	33880.4	164067	57746	2503	0.590264	0.906633	d__Bacteria;p__Actinobacteriota;c__Actinomycetia;o__Mycobacteriales;f__Mycobacteriaceae;g__Corynebacterium;s__Corynebacterium simulans	PSLC5	99.78	0.64
SRR9668968__METABAT2__P.1__bin.4	Netherton	Prokaryotic	SRR9668968	431	1277718	1507	2964.5	11923	3226	1582	0.639267	0.901776	d__Bacteria;p__Actinobacteriota;c__Actinomycetia;o__Mycobacteriales;f__Mycobacteriaceae;g__Corynebacterium;s__Corynebacterium massiliense	PSLC4	59.41	1.37
SRR9668973__CONCOCT__P.1__16_sub	Netherton	Prokaryotic	SRR9668973	50	2635275	2425	52705.5	419536	119786	2563	0.326322	0.869719	d__Bacteria;p__Firmicutes;c__Bacilli;o__Staphylococcales;f__Staphylococcaceae;g__Staphylococcus;s__Staphylococcus capitis	PSLC9	99.45	5.16
SRR9668973__MAXBIN2-107__P.1__bin.001	Netherton	Prokaryotic	SRR9668973	88	2683862	1648	30498.4	186286	75922	2546	0.326119	0.84717	d__Bacteria;p__Firmicutes;c__Bacilli;o__Staphylococcales;f__Staphylococcaceae;g__Staphylococcus;s__Staphylococcus aureus	PSLC1	98.55	0.13
SRR9668973__METABAT2__P.1__bin.6	Netherton	Prokaryotic	SRR9668973	302	1892493	1523	6266.5	33230	8739	2013	0.589861	0.915708	d__Bacteria;p__Actinobacteriota;c__Actinomycetia;o__Mycobacteriales;f__Mycobacteriaceae;g__Corynebacterium;s__Corynebacterium kefirresidentii	PSLC12	83.08	1.25
PRJNA551026-MULTISAMPLE__CONCOCT__P.1__49	Netherton	Prokaryotic	PRJNA551026-MULTISAMPLE	142	2310569	1502	16271.6	152925	28771	2609	0.318838	0.826899	d__Bacteria;p__Firmicutes;c__Bacilli;o__Staphylococcales;f__Staphylococcaceae;g__Staphylococcus;s__Staphylococcus saccharolyticus	PSLC11	91.76	1.86
PRJNA551026-MULTISAMPLE__CONCOCT__P.1__5	Netherton	Prokaryotic	PRJNA551026-MULTISAMPLE	73	2191422	4641	30019.5	106004	46383	2086	0.39113	0.83842	d__Bacteria;p__Firmicutes;c__Bacilli;o__Staphylococcales;f__Staphylococcaceae;g__Staphylococcus;s__Staphylococcus pettenkoferi	PSLC3	91.16	0.69
PRJNA551026-MULTISAMPLE__MAXBIN2-40__P.2__bin.002	Netherton	Prokaryotic	PRJNA551026-MULTISAMPLE	365	1416653	1500	3881.2	27513	4495	1514	0.355564	0.879734	d__Bacteria;p__Firmicutes;c__Bacilli;o__Staphylococcales;f__Staphylococcaceae;g__Staphylococcus;s__Staphylococcus caprae	PSLC2	52.07	2.77
PRJNA551026-MULTISAMPLE__METABAT2__P.1__bin.24	Netherton	Prokaryotic	PRJNA551026-MULTISAMPLE	465	2398461	1507	5158	37908	7893	2659	0.614138	0.898924	d__Bacteria;p__Actinobacteriota;c__Actinomycetia;o__Mycobacteriales;f__Mycobacteriaceae;g__Corynebacterium;s__Corynebacterium massiliense	PSLC4	89.05	3.54
PRJNA551026-MULTISAMPLE__METABAT2__P.1__bin.27	Netherton	Prokaryotic	PRJNA551026-MULTISAMPLE	19	2714982	1508	142894	999943	963465	2523	0.326314	0.847053	d__Bacteria;p__Firmicutes;c__Bacilli;o__Staphylococcales;f__Staphylococcaceae;g__Staphylococcus;s__Staphylococcus aureus	PSLC1	99.67	0.08
PRJNA551026-MULTISAMPLE__METABAT2__P.1__bin.9	Netherton	Prokaryotic	PRJNA551026-MULTISAMPLE	49	2492384	1951	50865	269522	83374	2346	0.592147	0.910906	d__Bacteria;p__Actinobacteriota;c__Actinomycetia;o__Mycobacteriales;f__Mycobacteriaceae;g__Corynebacterium;s__Corynebacterium simulans	PSLC5	99.05	0.43
PRJNA551026-MULTISAMPLE__METABAT2__P.2__bin.3	Netherton	Prokaryotic	PRJNA551026-MULTISAMPLE	131	2419307	1530	18468	152204	30570	2316	0.318661	0.844105	d__Bacteria;p__Firmicutes;c__Bacilli;o__Staphylococcales;f__Staphylococcaceae;g__Staphylococcus;s__Staphylococcus epidermidis	PSLC6	98.78	2.5
